# Supplementary material for: Novel Mechanism of and Therapeutic Approach for Anthracycline-Induced Cardiotoxicity
Source: Cancer Res Commun. 2026 Jun 1;6(6):1261–77. doi: 10.1158/2767-9764.CRC-25-0511 (PMC13223395; doi:10.1158/2767-9764.CRC-25-0511)
Supplement: Supplementary Table S3 — Table S3. Differentially expressed genes identified by RNA-seq analysis in cardiomyocytes from tamoxifen-induced _-MHC-MerCreMer+/_hTOP2B LSL/_ mice mice compared with _-MHC-MerCreMer+/_ control mice. [file crc-25-0511_supplementary_table_s3_suppst3.xls]

## Sheet: Zhao_HTB1314_DEGs
Table S2. Differentially expressed genes identified by RNA-seq analysis in cardiomyocytes from tamoxifen-induced _-MHC-MerCreMer+/_hTOP2B LSL/_ mice mice compared with _-MHC-MerCreMer+/_ control mice.
Gene	p_val	avg_log2FC	alpha_MHC_MerCreMer_Het_TOP2B_LSL	alpha_MHC_MerCreMer_Het	p_val_adj
Myh8	1.40781e-80	8.0553	0.258	0	2.7403e-76
Myh7	0	7.80323	0.992	0.229	0
Sprr1a	3.85073e-144	6.98836	0.449	0.008	7.49545e-140
Ltbp2	6.83057e-178	6.58126	0.531	0.008	1.32957e-173
Cck	1.01623e-61	6.34297	0.208	0.002	1.9781e-57
Col9a2	1.48376e-135	6.34253	0.423	0.006	2.88814e-131
Slc4a1	9.23285e-59	6.13343	0.22	0.01	1.79717e-54
Nppa	0	6.10645	0.998	0.499	0
Cthrc1	2.36633e-97	6.02849	0.323	0.006	4.60606e-93
Serpina3n	3.08738e-196	5.80004	0.604	0.027	6.00959e-192
Comp	3.83888e-162	5.65798	0.554	0.045	7.47238e-158
Lox	6.86917e-226	5.61399	0.668	0.025	1.33708e-221
Ccn5	0	5.5531	0.883	0.086	0
Thbs4	1.66286e-121	5.54005	0.416	0.019	3.23675e-117
Lrp8	1.77629e-180	5.26666	0.563	0.02	3.45755e-176
Rbp4	1.16789e-43	5.09294	0.154	0.003	2.27331e-39
Mmel1	1.53884e-33	5.06935	0.118	0.002	2.99536e-29
Clca3a1	7.57791e-129	5.05218	0.426	0.014	1.47504e-124
Ncam1	0	4.98519	0.932	0.115	0
Eln	0	4.96357	0.971	0.356	0
Angptl7	1.01929e-142	4.90585	0.477	0.021	1.98405e-138
Spock2	0	4.89329	0.921	0.076	0
Tnnt1	0	4.88854	0.953	0.229	0
Ttc23l	5.14992e-05	4.8751	0.013	0	1
Tnni1	2.90627e-152	4.83059	0.491	0.016	5.65705e-148
Coch	7.13776e-24	4.74255	0.083	0.002	1.38936e-19
Tubb3	9.35909e-122	4.71411	0.423	0.021	1.82175e-117
Gdf6	4.04701e-107	4.69205	0.371	0.014	7.8775e-103
Lcn2	3.09497e-124	4.68751	0.43	0.021	6.02435e-120
Postn	6.7e-285	4.65269	0.891	0.177	1.30415e-280
Timp1	3.60183e-136	4.63615	0.462	0.021	7.01097e-132
Kcnj14	2.68823e-153	4.54643	0.522	0.032	5.23265e-149
Trnp1	4.06091e-272	4.50073	0.805	0.063	7.90457e-268
Uchl1	4.28698e-296	4.47983	0.868	0.107	8.3446e-292
Myl1	0	4.45857	0.964	0.559	0
Fras1	1.92471e-19	4.44957	0.068	0.002	3.74646e-15
Spink4	4.55246e-25	4.41872	0.094	0.004	8.86137e-21
Cd24a	4.447e-211	4.39235	0.686	0.053	8.65609e-207
Gpx3	0	4.38212	0.989	0.857	0
Agt	4.54913e-149	4.34134	0.511	0.029	8.85488e-145
Ankrd45	2.45249e-127	4.30925	0.447	0.024	4.77377e-123
Rspo3	3.9956e-11	4.28585	0.037	0.001	7.77744e-07
Ccn2	0	4.2694	0.975	0.654	0
Mfap4	3.93855e-283	4.25926	0.877	0.15	7.66639e-279
Nlrc3	6.18795e-58	4.24128	0.219	0.01	1.20448e-53
Cilp	1.21526e-171	4.21736	0.606	0.058	2.3655e-167
Ppp1r36	3.34569e-07	4.18331	0.021	0	0.00651239
Tnnt3	2.2546e-80	4.15733	0.297	0.014	4.38858e-76
Col8a1	1.50783e-256	4.1568	0.827	0.127	2.935e-252
Gypa	6.77242e-41	4.1318	0.154	0.006	1.31825e-36
Sfrp2	1.29537e-202	4.10407	0.722	0.106	2.52144e-198
Col4a6	7.58014e-82	4.10067	0.308	0.018	1.47547e-77
Serpinb9b	2.82656e-54	4.06884	0.208	0.01	5.50191e-50
Dusp26	8.69424e-23	4.05184	0.087	0.004	1.69233e-18
Fmod	8.59673e-108	4.03835	0.412	0.033	1.67335e-103
Smtnl1	1.10989e-24	4.03823	0.093	0.004	2.1604e-20
Itgbl1	4.89371e-234	4.03192	0.79	0.129	9.5256e-230
Syt12	2.84778e-93	4.00614	0.353	0.023	5.5432e-89
Adamtsl2	6.05077e-262	3.9945	0.833	0.115	1.17778e-257
Tent5b	1.11444e-105	3.96926	0.394	0.025	2.16926e-101
Pik3r5	2.37936e-15	3.9648	0.058	0.003	4.63143e-11
Dkk3	4.68994e-148	3.96129	0.534	0.043	9.12897e-144
Crlf1	2.9882e-67	3.95939	0.265	0.018	5.81653e-63
Eppk1	1.81922e-28	3.93264	0.11	0.006	3.54111e-24
Rgs11	9.99141e-30	3.93182	0.115	0.006	1.94483e-25
Psca	1.37983e-33	3.90697	0.132	0.007	2.68584e-29
Mybpc2	4.12268e-257	3.88826	0.846	0.147	8.02479e-253
Tnfsf18	3.64517e-35	3.87649	0.137	0.007	7.09533e-31
Rundc3a	9.37122e-15	3.86132	0.052	0.002	1.82411e-10
Gipr	6.80925e-56	3.81992	0.226	0.016	1.32542e-51
Efhd2	0	3.80128	0.964	0.412	0
Syndig1	3.72272e-40	3.79268	0.162	0.01	7.24628e-36
2200002D01Rik	2.33687e-69	3.78582	0.277	0.02	4.54871e-65
5330417C22Rik	1.54842e-20	3.77409	0.079	0.004	3.014e-16
Fgfr2	1.42834e-12	3.72634	0.049	0.003	2.78026e-08
Slc16a3	8.05186e-68	3.71935	0.269	0.018	1.56729e-63
Pdlim3	0	3.65515	0.95	0.235	0
Snap25	8.58651e-07	3.64136	0.022	0.001	0.0167136
Dkk2	1.0151e-14	3.63983	0.058	0.004	1.9759e-10
Ankrd1	0	3.63258	0.99	0.988	0
Gap43	1.32005e-38	3.62902	0.17	0.016	2.56947e-34
Lad1	9.69862e-255	3.62181	0.843	0.148	1.88784e-250
Trim10	2.10963e-06	3.61896	0.034	0.006	0.041064
Star	1.77433e-74	3.59705	0.306	0.025	3.45373e-70
Scn3b	1.10098e-42	3.5867	0.173	0.011	2.14306e-38
Fstl3	1.00297e-130	3.58109	0.503	0.048	1.95229e-126
Wipi1	0.00201929	3.56901	0.752	0.674	1
Grhl3	3.28208e-16	3.56425	0.062	0.003	6.38857e-12
Gdf15	5.14705e-115	3.54901	0.463	0.047	1.00187e-110
Col8a2	1.55089e-46	3.52201	0.195	0.015	3.01881e-42
Ttr	5.54029e-53	3.50665	0.221	0.017	1.07842e-48
Cdkn1a	0	3.49777	0.958	0.413	0
Tubb2b	2.12214e-143	3.46459	0.557	0.061	4.13075e-139
Fhad1	1.7541e-06	3.45609	0.021	0.001	0.0341435
Ankrd2	1.52446e-28	3.42815	0.121	0.01	2.96736e-24
Dclk3	5.53707e-25	3.41069	0.107	0.009	1.07779e-20
Hbb-bt	6.90155e-205	3.40632	0.968	0.564	1.34339e-200
Gng8	1.98083e-61	3.40191	0.261	0.023	3.85568e-57
Hacd4	1.57372e-92	3.37885	0.385	0.037	3.06326e-88
Hcn1	1.05204e-82	3.37331	0.335	0.028	2.04779e-78
Snhg11	1.73792e-34	3.35801	0.146	0.011	3.38286e-30
Unc13c	6.69511e-26	3.33312	0.106	0.007	1.3032e-21
E2f2	2.73283e-19	3.31069	0.096	0.013	5.31946e-15
Cyp1b1	2.20345e-69	3.29976	0.304	0.031	4.28901e-65
Mt2	4.46669e-287	3.29924	0.938	0.354	8.69441e-283
Prrx2	6.18223e-32	3.28606	0.139	0.012	1.20337e-27
Tent5c	6.83391e-80	3.28292	0.409	0.069	1.33022e-75
Mgst1	1.26068e-246	3.28064	0.87	0.201	2.45391e-242
Gcgr	2.50677e-56	3.24047	0.248	0.024	4.87943e-52
Clu	0	3.22131	0.99	0.983	0
Tspo2	4.74156e-11	3.21496	0.058	0.01	9.22945e-07
Klhdc8b	1.5449e-243	3.21389	0.855	0.201	3.00715e-239
Dusp4	1.94979e-113	3.2108	0.501	0.073	3.79527e-109
Sorbs2	3.03603e-248	3.20317	0.877	0.238	5.90964e-244
Igha	4.13335e-06	3.20276	0.039	0.01	0.0804556
2210407C18Rik	6.03044e-70	3.19091	0.318	0.037	1.17383e-65
Ptx3	4.01359e-24	3.17538	0.106	0.01	7.81246e-20
Scn1b	7.1138e-238	3.16461	0.858	0.202	1.3847e-233
Hmgcs2	3.3469e-214	3.16319	0.841	0.259	6.51474e-210
C4b	2.38362e-57	3.15937	0.258	0.027	4.63973e-53
Mylk2	5.01841e-22	3.14187	0.101	0.01	9.76834e-18
Lamc3	5.21475e-15	3.13837	0.064	0.006	1.01505e-10
Dio2	1.63472e-59	3.13297	0.273	0.03	3.18199e-55
Ecrg4	1.57512e-42	3.12191	0.19	0.018	3.06596e-38
Col22a1	5.27121e-23	3.12183	0.106	0.011	1.02604e-18
Lmx1b	6.17318e-05	3.10709	0.015	0.001	1
Hgf	1.92801e-42	3.10572	0.179	0.014	3.75287e-38
Itgax	1.52113e-05	3.10141	0.019	0.002	0.296088
Sema5a	4.21549e-106	3.09513	0.457	0.053	8.20545e-102
Hbb-bs	3.75881e-212	3.09472	0.995	0.818	7.31651e-208
Ddit4	1.15252e-292	3.08274	0.946	0.378	2.24339e-288
Tmigd3	1.1333e-15	3.07481	0.07	0.007	2.20597e-11
Thbs1	3.19222e-165	3.07248	0.711	0.146	6.21366e-161
Hba-a2	5.96832e-225	3.06826	0.998	0.986	1.16173e-220
Map1a	1.70776e-96	3.06427	0.427	0.054	3.32415e-92
Tent5a	8.85094e-190	3.05159	0.751	0.135	1.72284e-185
Col5a2	3.94695e-226	3.04512	0.898	0.392	7.68273e-222
Ace	1.09551e-233	3.04412	0.88	0.279	2.13242e-229
C1qtnf6	1.17556e-210	3.03909	0.818	0.18	2.28822e-206
Trim9	2.61984e-11	3.03633	0.044	0.003	5.09953e-07
Itih2	5.04711e-11	3.02726	0.043	0.003	9.82421e-07
Fstl1	3.34391e-271	3.01298	0.957	0.49	6.50891e-267
Frzb	2.42145e-158	3.00974	0.69	0.145	4.71335e-154
Tgfb2	2.59741e-169	3.00856	0.706	0.135	5.05586e-165
Myom3	1.36774e-18	3.00551	0.087	0.01	2.6623e-14
P2ry10	1.51826e-05	2.99997	0.019	0.002	0.295528
Dlg2	2.48735e-25	2.99225	0.115	0.011	4.84164e-21
Masp1	5.63428e-199	2.98998	0.789	0.165	1.09671e-194
Aldh1a1	1.29471e-160	2.9878	0.688	0.138	2.52015e-156
Serinc2	1.24047e-24	2.98357	0.116	0.013	2.41457e-20
P3h2	4.05905e-67	2.98143	0.308	0.035	7.90094e-63
Kif1a	9.24106e-42	2.97855	0.19	0.019	1.79877e-37
Ahsg	3.53797e-15	2.97473	0.079	0.012	6.88666e-11
Vgll3	2.3235e-94	2.97249	0.44	0.064	4.5227e-90
Olfr957	0.00109025	2.95293	0.011	0.001	1
Gabrb2	3.95421e-33	2.95218	0.157	0.018	7.69687e-29
Rasgef1a	1.66967e-09	2.95207	0.038	0.003	3.25002e-05
Olfr1033	1.30635e-35	2.94643	0.169	0.019	2.54282e-31
Enkur	2.15141e-25	2.94223	0.117	0.012	4.18773e-21
Inhbb	1.44072e-54	2.91858	0.256	0.029	2.80436e-50
Gpnmb	1.52355e-22	2.91707	0.101	0.01	2.9656e-18
Myc	2.61648e-64	2.9147	0.3	0.036	5.09298e-60
F830016B08Rik	9.31621e-191	2.91036	0.78	0.17	1.8134e-186
Matn4	7.58346e-32	2.9066	0.147	0.015	1.47612e-27
Apod	3.13905e-97	2.89839	0.456	0.068	6.11015e-93
Mstn	3.42702e-18	2.89247	0.083	0.009	6.6707e-14
Ccdc192	8.0336e-10	2.87743	0.041	0.004	1.56374e-05
Snca	7.22143e-74	2.866	0.525	0.152	1.40565e-69
Cnksr1	5.90878e-46	2.86494	0.215	0.024	1.15014e-41
Padi3	2.00211e-14	2.85606	0.064	0.006	3.89711e-10
Nkd2	9.36316e-48	2.84676	0.245	0.036	1.82254e-43
Il22ra1	2.54464e-19	2.84308	0.088	0.009	4.95313e-15
Riiad1	7.01483e-19	2.84167	0.09	0.01	1.36544e-14
Oas3	1.85078e-20	2.84055	0.103	0.014	3.60254e-16
Gpr85	1.77258e-17	2.83696	0.084	0.01	3.45033e-13
Psat1	1.22268e-51	2.82718	0.25	0.031	2.37995e-47
Ildr2	2.33921e-42	2.82426	0.205	0.025	4.55326e-38
Lamc2	3.51335e-30	2.82217	0.14	0.014	6.83875e-26
Arntl	2.24841e-90	2.82157	0.427	0.061	4.37652e-86
Id2	1.1762e-54	2.81712	0.263	0.033	2.28947e-50
Tnfrsf12a	3.62534e-218	2.81575	0.855	0.242	7.05673e-214
Alas2	5.30448e-106	2.80997	0.687	0.218	1.03252e-101
Svep1	2.40515e-151	2.80942	0.701	0.166	4.68163e-147
Col12a1	4.007e-18	2.80795	0.081	0.008	7.79962e-14
Sphk1	5.97257e-47	2.80545	0.235	0.031	1.16256e-42
Ndnf	2.19476e-78	2.80504	0.4	0.068	4.27211e-74
Ism1	1.3465e-30	2.80145	0.148	0.018	2.62095e-26
Cgref1	5.86082e-42	2.80109	0.19	0.019	1.14081e-37
Egr2	3.85972e-34	2.79753	0.173	0.023	7.51295e-30
Myoc	4.80545e-51	2.79655	0.279	0.048	9.35381e-47
Id4	1.17981e-23	2.79617	0.113	0.013	2.29651e-19
Aldoc	1.0341e-16	2.78976	0.078	0.009	2.01288e-12
Fst	9.96238e-21	2.78733	0.102	0.013	1.93918e-16
Tmem151a	3.08316e-42	2.78319	0.205	0.025	6.00138e-38
Pafah1b3	1.90468e-58	2.77985	0.297	0.043	3.70747e-54
Dpysl3	5.00327e-269	2.77981	0.939	0.444	9.73887e-265
Serpine1	2.69907e-230	2.7748	0.896	0.315	5.25374e-226
Ccn1	2.00931e-226	2.77229	0.879	0.271	3.91112e-222
Slc25a37	7.51751e-48	2.77192	0.504	0.205	1.46328e-43
Mmp23	8.19633e-152	2.77019	0.695	0.159	1.59542e-147
Axin2	9.4352e-66	2.77012	0.329	0.048	1.83656e-61
Slc1a4	4.20813e-22	2.76803	0.11	0.014	8.19112e-18
Synpo2l	3.21357e-282	2.75741	0.959	0.649	6.25521e-278
Col16a1	7.48963e-96	2.75575	0.487	0.093	1.45786e-91
Loxl3	4.30204e-76	2.74896	0.391	0.065	8.37391e-72
Adamts2	1.70808e-206	2.74854	0.866	0.303	3.32477e-202
Edn3	3.32542e-11	2.74753	0.052	0.006	6.47293e-07
Ahnak2	1.21237e-98	2.7461	0.498	0.094	2.35987e-94
Scube2	7.76171e-40	2.7454	0.196	0.025	1.51082e-35
Myoz1	3.07863e-46	2.73561	0.234	0.032	5.99254e-42
Bgn	1.48756e-275	2.72832	0.975	0.84	2.89554e-271
Zdhhc2	3.28785e-64	2.72471	0.314	0.042	6.3998e-60
Ankrd34a	1.06942e-108	2.71985	0.522	0.086	2.08162e-104
Gjc2	5.74892e-39	2.71939	0.19	0.023	1.11903e-34
Tpbg	1.71572e-31	2.71637	0.157	0.02	3.33966e-27
Rbp1	3.55166e-177	2.71181	0.812	0.264	6.9133e-173
Ctse	2.07924e-06	2.70912	0.04	0.01	0.0404724
Cfhr2	0.00225926	2.70519	0.01	0.001	1
Sost	1.02888e-21	2.70169	0.116	0.018	2.00272e-17
Isg20	5.48925e-13	2.69397	0.14	0.051	1.06848e-08
Ccdc68	4.00848e-26	2.69346	0.131	0.017	7.8025e-22
Fgf23	8.07315e-20	2.68657	0.093	0.01	1.57144e-15
Smim41	4.10608e-50	2.68647	0.269	0.044	7.99249e-46
Napepld	6.42657e-71	2.68261	0.361	0.056	1.25093e-66
Gck	7.12245e-62	2.68247	0.31	0.044	1.38639e-57
Krt8	4.7379e-14	2.68202	0.068	0.009	9.22232e-10
Ckmt1	2.77664e-09	2.6778	0.041	0.005	5.40473e-05
Ptgr1	6.02074e-73	2.66863	0.382	0.065	1.17194e-68
Ccdc184	1.51861e-77	2.65925	0.387	0.059	2.95598e-73
Tuft1	3.4721e-20	2.65166	0.107	0.016	6.75844e-16
Cadps	5.3163e-09	2.64966	0.04	0.005	0.000103482
Hspa1b	2.69318e-43	2.64694	0.216	0.028	5.24227e-39
Slc38a4	7.90943e-138	2.64515	0.665	0.147	1.53957e-133
Ttyh1	4.54617e-18	2.63989	0.089	0.011	8.84912e-14
Elovl7	1.83552e-06	2.63426	0.025	0.002	0.0357283
Gm4131	0.00050323	2.63229	0.014	0.002	1
Mettl27	5.455e-32	2.61642	0.17	0.025	1.06182e-27
Col1a1	9.99252e-241	2.6151	0.972	0.82	1.94504e-236
Abcb4	1.00778e-37	2.60943	0.198	0.029	1.96165e-33
Itgae	0.000496946	2.60929	0.014	0.002	1
Krt80	2.56769e-37	2.60913	0.194	0.027	4.99801e-33
Pmm1	4.0475e-210	2.60899	0.886	0.32	7.87846e-206
Gpr39	2.91925e-28	2.608	0.133	0.014	5.68232e-24
Rab15	2.57138e-27	2.59968	0.141	0.019	5.00519e-23
Mapk4	2.52857e-85	2.59628	0.447	0.08	4.92185e-81
Thsd7a	1.02857e-75	2.58849	0.377	0.055	2.00211e-71
Arhgdig	1.0992e-20	2.58337	0.104	0.014	2.1396e-16
Car2	5.48793e-20	2.58298	0.311	0.146	1.06822e-15
Slc39a6	5.38263e-52	2.5816	0.273	0.041	1.04773e-47
Col1a2	1.57935e-240	2.56932	0.973	0.904	3.07421e-236
Lrcol1	0.00226814	2.56864	0.01	0.001	1
Fam124a	6.02367e-94	2.56748	0.486	0.088	1.17251e-89
Gcnt1	1.52254e-69	2.56403	0.356	0.054	2.96362e-65
Fbln5	2.25312e-157	2.5621	0.778	0.256	4.38569e-153
Cnn1	3.31869e-35	2.56164	0.197	0.033	6.45984e-31
Olfr259	0.000538857	2.55844	0.012	0.001	1
Sds	8.2614e-07	2.55481	0.028	0.003	0.0160808
Anks1b	5.76081e-33	2.55405	0.176	0.026	1.12134e-28
Slc10a6	9.36464e-47	2.54978	0.249	0.037	1.82283e-42
Rab33a	1.22233e-08	2.54953	0.037	0.004	0.000237927
Emp1	1.20668e-211	2.52423	0.911	0.414	2.34881e-207
Zfp365	1.95111e-17	2.52366	0.09	0.013	3.79784e-13
Mmp19	2.49994e-11	2.51795	0.056	0.008	4.86613e-07
Kcnmb4	5.2202e-17	2.51753	0.087	0.012	1.01611e-12
Acta1	6.15611e-198	2.51595	0.961	0.721	1.19829e-193
Fkbp5	2.66902e-187	2.51531	0.823	0.222	5.19524e-183
Baalc	1.80193e-21	2.50836	0.11	0.015	3.50746e-17
Gm13212	1.16286e-59	2.50422	0.323	0.054	2.2635e-55
Slit3	9.27039e-97	2.50325	0.532	0.119	1.80448e-92
Alox8	2.12525e-08	2.49964	0.038	0.005	0.00041368
Slc7a5	7.78308e-68	2.49063	0.393	0.079	1.51498e-63
Slc17a7	2.42297e-139	2.48985	0.694	0.167	4.7163e-135
Atf3	8.10597e-86	2.48725	0.461	0.086	1.57783e-81
Cbs	0.000504134	2.48705	0.014	0.002	1
Meox1	2.87534e-138	2.4864	0.712	0.204	5.59684e-134
Ube2l6	2.68801e-142	2.48361	0.858	0.371	5.23221e-138
Tceal7	1.34525e-29	2.48081	0.143	0.017	2.61853e-25
Cebpd	4.85649e-147	2.47792	0.738	0.197	9.45316e-143
Nrg1	9.50409e-33	2.47678	0.207	0.043	1.84997e-28
Dapp1	5.12128e-64	2.46516	0.356	0.063	9.96856e-60
1500009C09Rik	4.33687e-14	2.46405	0.07	0.01	8.44172e-10
Fbln2	1.1931e-275	2.46216	0.962	0.718	2.32236e-271
Pamr1	3.50418e-51	2.46204	0.286	0.049	6.82089e-47
Tmem176a	2.14278e-132	2.45898	0.666	0.158	4.17093e-128
Shc4	2.84416e-13	2.45216	0.067	0.01	5.53615e-09
Lgals3	2.80337e-48	2.44628	0.276	0.049	5.45676e-44
Gsta4	2.14996e-280	2.44032	0.958	0.749	4.18489e-276
Myl6b	3.95687e-19	2.43882	0.102	0.015	7.70204e-15
2026-09-05	2.10171e-47	2.43693	0.273	0.049	4.09098e-43
Car9	2.63291e-12	2.43372	0.056	0.006	5.12497e-08
Mfap2	7.41664e-86	2.43372	0.476	0.098	1.44365e-81
Prss23	2.43623e-147	2.42788	0.776	0.267	4.74212e-143
Car11	1.36431e-86	2.4264	0.508	0.123	2.65564e-82
Klc3	3.84733e-09	2.41504	0.044	0.006	7.48883e-05
Vwf	2.25403e-95	2.41379	0.577	0.149	4.38747e-91
Zfp605	0.000110104	2.41281	0.018	0.002	1
Edn1	7.48744e-68	2.40333	0.379	0.071	1.45743e-63
Diaph3	1.56008e-08	2.40311	0.055	0.013	0.00030367
Spsb2	1.32528e-82	2.39895	0.466	0.097	2.57965e-78
Col4a3	6.47362e-41	2.39708	0.227	0.037	1.26009e-36
Panx1	8.17396e-18	2.3969	0.098	0.016	1.59106e-13
Fbxo2	9.22514e-15	2.39493	0.075	0.01	1.79567e-10
Fbn2	9.20695e-44	2.39366	0.249	0.042	1.79213e-39
Fbn1	3.04005e-238	2.39341	0.94	0.569	5.91746e-234
Fam107a	1.18546e-60	2.39177	0.342	0.062	2.30749e-56
Kcna4	1.57352e-64	2.39114	0.348	0.059	3.06285e-60
Nupr1	6.5819e-66	2.39074	0.397	0.086	1.28117e-61
Plppr5	8.46028e-10	2.38922	0.049	0.007	1.64679e-05
Lif	5.91251e-06	2.38352	0.03	0.006	0.115087
Gng13	1.74305e-13	2.38053	0.068	0.01	3.39285e-09
Bex1	2.89214e-77	2.37919	0.443	0.091	5.62956e-73
Lrrc75b	7.58872e-26	2.3722	0.146	0.024	1.47714e-21
Fn1	4.39645e-150	2.37215	0.842	0.391	8.55769e-146
2010300C02Rik	2.64943e-10	2.37178	0.054	0.009	5.15711e-06
Ddah1	4.39034e-41	2.37154	0.251	0.05	8.54579e-37
Sfrp1	7.16465e-83	2.37065	0.466	0.096	1.3946e-78
Clic3	5.48642e-12	2.36869	0.061	0.009	1.06793e-07
P4ha3	4.70609e-07	2.36458	0.038	0.007	0.00916041
Carhsp1	2.08077e-186	2.3629	0.858	0.298	4.05022e-182
Mgarp	1.77587e-12	2.36117	0.066	0.01	3.45673e-08
Itga11	2.76441e-23	2.35516	0.137	0.025	5.38093e-19
Serpinf1	7.79858e-125	2.35413	0.719	0.251	1.51799e-120
Gria3	1.11986e-08	2.35363	0.039	0.005	0.000217981
Ddr1	1.3705e-214	2.35104	0.915	0.424	2.66768e-210
Fam180a	6.77744e-10	2.35089	0.051	0.008	1.31923e-05
Tox3	3.12591e-59	2.35064	0.348	0.068	6.08459e-55
Tspo	1.52424e-237	2.34813	0.952	0.623	2.96693e-233
Pou3f1	4.54606e-21	2.34698	0.111	0.016	8.84891e-17
Adamts20	2.59626e-10	2.34674	0.054	0.009	5.05361e-06
Pdgfc	5.643e-07	2.34624	0.032	0.005	0.0109841
Eya2	3.22043e-18	2.34465	0.105	0.018	6.26857e-14
Slc18a1	1.82553e-06	2.34052	0.025	0.002	0.0355339
Peg3	6.06018e-61	2.33669	0.366	0.076	1.17961e-56
Lancl3	1.14793e-57	2.33438	0.337	0.064	2.23445e-53
Trp63	2.02317e-18	2.33282	0.106	0.018	3.9381e-14
Mt3	4.83732e-82	2.32838	0.478	0.105	9.41584e-78
Fam171a2	6.54451e-118	2.32505	0.644	0.167	1.27389e-113
Adamts8	3.72707e-30	2.32276	0.169	0.027	7.25474e-26
Reep2	8.3966e-25	2.32144	0.139	0.022	1.6344e-20
Sparc	5.8158e-297	2.31967	0.976	0.96	1.13204e-292
Marcksl1	1.28735e-165	2.31954	0.814	0.259	2.50582e-161
Ctxn1	1.66428e-44	2.31791	0.289	0.064	3.23952e-40
Mvp	6.38825e-220	2.307	0.93	0.504	1.24347e-215
Trim47	1.39144e-213	2.30631	0.918	0.437	2.70844e-209
Phox2a	1.28231e-07	2.30367	0.037	0.006	0.00249601
Ninl	8.42068e-19	2.30051	0.113	0.021	1.63909e-14
Rtn4	5.76447e-222	2.29943	0.931	0.55	1.12205e-217
Apol11b	1.01134e-08	2.29928	0.044	0.007	0.000196858
Fxyd6	5.46103e-133	2.29846	0.728	0.232	1.06299e-128
Adam5	0.00159806	2.29714	0.014	0.002	1
Ctsl	8.74149e-288	2.29593	0.978	0.956	1.70153e-283
Nap1l2	0.00400241	2.29523	0.011	0.002	1
Fgfr3	3.84747e-76	2.29163	0.442	0.092	7.48909e-72
Rhou	1.57223e-53	2.28928	0.305	0.053	3.06034e-49
Trim17	1.10819e-17	2.28896	0.096	0.015	2.15709e-13
Kif5c	1.24918e-26	2.28879	0.154	0.026	2.43154e-22
Defb6	0.00400241	2.28849	0.011	0.002	1
Adra2a	4.6067e-09	2.28704	0.051	0.01	8.96694e-05
Stk38l	1.25706e-139	2.28589	0.752	0.248	2.44687e-135
Tgfb3	8.39602e-116	2.28495	0.665	0.194	1.63429e-111
Carmil1	4.59081e-24	2.28083	0.141	0.025	8.93601e-20
Gucy1b1	3.1308e-107	2.27718	0.627	0.176	6.09409e-103
Gask1a	9.6287e-18	2.27518	0.105	0.019	1.87423e-13
Nmrk2	7.12019e-74	2.26787	0.455	0.104	1.38594e-69
Il17f	0.000108422	2.26777	0.018	0.002	1
Mfap5	1.92022e-103	2.26739	0.636	0.186	3.73771e-99
Rasef	2.3957e-23	2.2669	0.13	0.021	4.66322e-19
Fzd2	6.47727e-128	2.26645	0.706	0.2	1.2608e-123
Htr3a	0.00228599	2.26538	0.01	0.001	1
Trim58	0.000132242	2.26483	0.022	0.004	1
Adm	5.34693e-85	2.26275	0.512	0.121	1.04078e-80
Igfbp7	4.78811e-269	2.25696	0.985	0.993	9.32005e-265
Gnao1	2.36808e-107	2.25386	0.62	0.167	4.60948e-103
Cend1	6.92333e-18	2.25039	0.097	0.015	1.34763e-13
Cacna1h	3.66826e-30	2.25008	0.202	0.045	7.14026e-26
Clmp	1.5616e-27	2.24655	0.156	0.025	3.03966e-23
Csrp2	1.57949e-116	2.24513	0.668	0.191	3.07448e-112
Trim16	7.05432e-73	2.24364	0.446	0.102	1.37312e-68
Myot	1.99904e-58	2.23644	0.377	0.088	3.89113e-54
Igf1	2.35543e-127	2.23477	0.711	0.207	4.58485e-123
Cacnb3	1.21143e-58	2.23405	0.358	0.075	2.35805e-54
Drd4	1.15684e-12	2.23132	0.074	0.014	2.25179e-08
Frem1	5.94171e-11	2.23077	0.058	0.01	1.15655e-06
S100a4	2.01011e-64	2.22725	0.416	0.099	3.91268e-60
Thsd4	1.68438e-55	2.22529	0.34	0.069	3.27865e-51
Mpeg1	1.11589e-70	2.22328	0.438	0.101	2.17207e-66
Cldn4	1.74405e-08	2.21783	0.049	0.01	0.000339479
Ccr2	2.98684e-36	2.21747	0.225	0.044	5.81389e-32
Hif3a	2.01331e-40	2.21702	0.253	0.051	3.91891e-36
Slc22a17	1.72089e-77	2.21052	0.455	0.095	3.34972e-73
Nrip3	9.76589e-29	2.20852	0.134	0.014	1.90093e-24
Armcx4	4.06102e-42	2.20294	0.262	0.052	7.90477e-38
Hcn3	5.85964e-06	2.20108	0.03	0.006	0.114058
Arhgef33	3.40771e-09	2.19846	0.05	0.009	6.6331e-05
Rasl11b	9.51429e-94	2.1958	0.569	0.15	1.85196e-89
Mmp14	7.64615e-59	2.1937	0.385	0.092	1.48832e-54
Fmo2	2.77199e-106	2.19327	0.672	0.227	5.39568e-102
Lect2	1.14057e-06	2.19318	0.031	0.005	0.0222012
Raph1	9.91347e-202	2.18899	0.903	0.468	1.92966e-197
Azin2	9.32155e-16	2.18625	0.094	0.018	1.81444e-11
Slco2a1	9.72115e-35	2.18207	0.223	0.046	1.89222e-30
Prss32	0.00160062	2.18072	0.014	0.002	1
Mical1	7.30924e-110	2.17975	0.643	0.182	1.42274e-105
Iah1	1.94981e-134	2.17908	0.754	0.254	3.7953e-130
Hspa1l	3.38681e-20	2.17908	0.115	0.019	6.59243e-16
Hid1	1.21645e-21	2.17601	0.147	0.033	2.36782e-17
Tmem158	7.11841e-43	2.17533	0.269	0.054	1.3856e-38
Ptk2b	4.25447e-41	2.17508	0.235	0.04	8.28133e-37
Epb42	0.000609603	2.17123	0.029	0.01	1
Cstad	7.54442e-22	2.16255	0.139	0.028	1.46852e-17
Ttc9	5.15706e-16	2.16173	0.098	0.019	1.00382e-11
AC150683.1	0.00808675	2.16127	0.01	0.002	1
Numbl	2.78742e-55	2.15814	0.361	0.081	5.42571e-51
Trim67	1.51956e-12	2.15619	0.068	0.011	2.95782e-08
Bace2	6.45215e-51	2.15451	0.351	0.084	1.25591e-46
Col14a1	6.3312e-86	2.1534	0.558	0.161	1.23237e-81
Gm11939	0.000468836	2.1485	0.019	0.004	1
Cfh	7.79857e-130	2.14108	0.861	0.478	1.51799e-125
Calhm5	9.41875e-12	2.14011	0.062	0.01	1.83336e-07
Rnd2	4.72357e-54	2.13925	0.342	0.073	9.19444e-50
Olfr920	9.02423e-05	2.13699	0.021	0.003	1
Ces5a	3.83227e-10	2.13626	0.052	0.008	7.45951e-06
Galns	4.74206e-38	2.13569	0.236	0.045	9.23041e-34
Abhd15	6.59015e-33	2.13435	0.206	0.041	1.28277e-28
Dact1	1.92426e-49	2.12666	0.306	0.061	3.74558e-45
Ifitm10	1.41744e-28	2.11986	0.188	0.04	2.75904e-24
Slc13a4	0.00402291	2.11983	0.011	0.002	1
Shisa3	5.14089e-25	2.11977	0.154	0.029	1.00067e-20
Tmem108	4.53391e-15	2.11809	0.093	0.018	8.82525e-11
Akain1	7.25005e-10	2.11625	0.057	0.011	1.41122e-05
Pgbd5	0.000426424	2.11601	0.016	0.002	1
Camk4	4.43917e-08	2.11395	0.049	0.01	0.000864085
Prelp	4.05929e-131	2.11393	0.88	0.565	7.9014e-127
Hspa1a	2.84352e-12	2.11196	0.067	0.011	5.53492e-08
Mageb3	0.00402291	2.11114	0.011	0.002	1
Paqr6	4.25332e-12	2.10744	0.071	0.014	8.27909e-08
Tmem45a	5.57233e-34	2.10671	0.215	0.043	1.08465e-29
Loxl1	1.71352e-189	2.10661	0.915	0.51	3.33537e-185
Mlph	4.6055e-15	2.10436	0.087	0.015	8.96461e-11
Bpgm	4.25894e-34	2.09289	0.721	0.473	8.29003e-30
Lrp1	5.84949e-70	2.09258	0.456	0.111	1.1386e-65
Cidea	1.71545e-124	2.09152	0.741	0.248	3.33913e-120
Sox9	4.73866e-52	2.08882	0.355	0.084	9.2238e-48
Slc9a7	6.67526e-34	2.08528	0.221	0.045	1.29934e-29
Muc3a	3.63876e-05	2.0782	0.024	0.004	0.708284
Slc26a7	3.6906e-07	2.0764	0.037	0.006	0.00718375
Peg10	9.44251e-15	2.07485	0.095	0.02	1.83798e-10
Thbs3	5.2325e-70	2.0728	0.46	0.115	1.01851e-65
Acer2	1.61191e-122	2.07257	0.741	0.232	3.13758e-118
Dpep2	1.71901e-08	2.0721	0.049	0.01	0.000334606
Kctd16	1.10277e-28	2.07099	0.185	0.037	2.14655e-24
Xlr	0.00033292	2.06928	0.018	0.003	1
Clcf1	5.41603e-25	2.06298	0.158	0.031	1.05423e-20
Zmynd12	0.000464071	2.062	0.019	0.004	1
Loxl4	1.0105e-13	2.0604	0.075	0.012	1.96694e-09
Cx3cr1	1.82495e-29	2.05906	0.198	0.043	3.55227e-25
Srgap3	2.33126e-08	2.05748	0.047	0.009	0.00045378
Shroom3	4.59134e-206	2.05743	0.919	0.504	8.93705e-202
Pspn	5.24828e-07	2.05632	0.038	0.007	0.0102158
Crabp2	1.88352e-07	2.05518	0.038	0.006	0.00366627
Cldn15	4.39452e-18	2.05477	0.111	0.021	8.55394e-14
Mmp3	6.02028e-11	2.05229	0.065	0.013	1.17185e-06
Adcy7	7.25381e-37	2.05085	0.256	0.06	1.41195e-32
Crip1	1.10676e-220	2.04999	0.957	0.77	2.1543e-216
2026-09-03	3.57588e-11	2.04889	0.063	0.011	6.96044e-07
Alcam	2.8291e-16	2.04789	0.103	0.021	5.50684e-12
Myh10	2.61405e-146	2.04501	0.807	0.303	5.08825e-142
Pmepa1	5.16256e-182	2.04471	0.915	0.549	1.00489e-177
1600014C23Rik	4.42938e-14	2.04403	0.091	0.019	8.62178e-10
Cdkn2b	1.89128e-11	2.03838	0.07	0.014	3.68137e-07
Depp1	6.38169e-157	2.03731	0.857	0.381	1.2422e-152
Msc	1.36345e-20	2.03696	0.13	0.025	2.65395e-16
Chgb	4.12551e-06	2.03599	0.029	0.005	0.080303
Ackr4	1.26018e-51	2.03444	0.335	0.073	2.45294e-47
Apoc1	2.92304e-05	2.03429	0.029	0.006	0.56897
Bok	5.87899e-62	2.03164	0.405	0.095	1.14435e-57
Tm4sf4	8.34947e-08	2.02924	0.044	0.009	0.00162523
Sorbs3	6.29088e-82	2.0253	0.565	0.164	1.22452e-77
Fcgr4	1.8261e-16	2.02485	0.107	0.022	3.55451e-12
Lhfpl2	3.20039e-33	2.02305	0.221	0.047	6.22955e-29
Ngef	2.12602e-09	2.02167	0.057	0.012	4.13829e-05
Gm9195	0.0117206	2.01905	0.011	0.002	1
Pcsk5	6.60351e-13	2.01657	0.084	0.018	1.28537e-08
Rgs1	0.000133247	2.0157	0.022	0.004	1
Ifi27l2b	5.62899e-10	2.01385	0.053	0.009	1.09568e-05
Fzd1	3.86651e-58	2.01348	0.394	0.095	7.52616e-54
Rasl11a	5.1935e-13	2.00509	0.08	0.016	1.01092e-08
Vegfd	5.55156e-30	2.00286	0.199	0.042	1.08061e-25
Ptgfr	1.77095e-38	2.00111	0.266	0.061	3.44715e-34
Fat1	1.28704e-103	2.00054	0.697	0.255	2.50523e-99
Serpinb6a	3.18665e-146	1.99932	0.828	0.35	6.20282e-142
Wasf1	8.34909e-06	1.99769	0.031	0.006	0.162515
Tspan17	2.23447e-40	1.99688	0.266	0.057	4.3494e-36
Dpep1	4.54612e-112	1.99251	0.776	0.342	8.84902e-108
Rhoc	3.37897e-214	1.99188	0.938	0.636	6.57717e-210
Rasd1	3.55719e-57	1.98571	0.406	0.104	6.92407e-53
Smim1	2.02158e-50	1.98533	0.353	0.086	3.935e-46
Abra	3.21137e-158	1.98509	0.868	0.454	6.25094e-154
Rras2	7.47058e-176	1.98503	0.903	0.491	1.45415e-171
Pdgfrl	4.87657e-34	1.98286	0.25	0.061	9.49223e-30
Nbl1	6.38781e-114	1.97957	0.758	0.307	1.24339e-109
Tbxa2r	1.15022e-54	1.97903	0.407	0.113	2.2389e-50
Pla2g7	4.65283e-28	1.9784	0.183	0.037	9.05673e-24
Brsk1	5.36597e-11	1.97773	0.071	0.016	1.04449e-06
Cyp46a1	9.06292e-07	1.97431	0.043	0.01	0.017641
Dok1	1.03019e-40	1.97077	0.285	0.068	2.00526e-36
Mgp	4.04168e-191	1.96828	0.974	0.944	7.86712e-187
Maff	3.51295e-95	1.96693	0.641	0.201	6.83796e-91
Cyb5r3	1.00879e-207	1.96665	0.937	0.674	1.96361e-203
Unc5b	1.1976e-100	1.9643	0.672	0.225	2.33112e-96
Pygl	4.46981e-30	1.96338	0.202	0.043	8.70049e-26
Mafk	2.34993e-215	1.96334	0.939	0.633	4.57414e-211
Pi15	8.49576e-10	1.9626	0.061	0.013	1.6537e-05
Ache	1.62494e-18	1.96037	0.11	0.02	3.16295e-14
Phactr3	1.16221e-05	1.95695	0.032	0.007	0.226225
Prkar1b	2.26637e-11	1.9554	0.074	0.016	4.41148e-07
Gsdme	1.78367e-17	1.95374	0.106	0.02	3.47192e-13
Kirrel	1.16795e-39	1.95269	0.277	0.064	2.27342e-35
Adamts19	1.32344e-19	1.95198	0.128	0.026	2.57607e-15
Ptch2	1.77104e-06	1.95044	0.032	0.006	0.0344734
Shisa4	1.3896e-89	1.95008	0.594	0.17	2.70486e-85
Sv2a	2.27791e-34	1.94931	0.248	0.06	4.43395e-30
Smoc1	1.05907e-28	1.94877	0.238	0.068	2.06149e-24
Haghl	5.14734e-104	1.94791	0.683	0.235	1.00193e-99
Nox4	1.19003e-09	1.94541	0.058	0.012	2.3164e-05
Nt5c1b	0.0069471	1.94377	0.016	0.005	1
Gli1	3.33594e-19	1.93949	0.128	0.027	6.4934e-15
Tmem88b	1.82913e-12	1.93607	0.078	0.016	3.5604e-08
Adap1	3.78753e-20	1.93374	0.128	0.025	7.37243e-16
Rflna	2.26515e-09	1.93373	0.054	0.01	4.40912e-05
Amph	1.57022e-21	1.93233	0.144	0.031	3.05644e-17
Srpx2	4.96222e-36	1.932	0.263	0.064	9.65895e-32
Npas2	1.02209e-29	1.92998	0.198	0.041	1.98949e-25
Adcy1	1.72683e-24	1.92938	0.161	0.033	3.36128e-20
Tomt	0.000890563	1.92844	0.018	0.004	1
Smad6	1.71972e-67	1.9275	0.5	0.144	3.34743e-63
Rec8	1.51876e-05	1.92716	0.027	0.005	0.295626
Egln3	4.36266e-228	1.92631	0.956	0.833	8.49191e-224
Cables1	0.00314281	1.92375	0.013	0.002	1
Rdh12	5.37799e-09	1.92368	0.054	0.011	0.000104683
Epha1	3.90951e-09	1.92178	0.05	0.009	7.60985e-05
Nt5e	1.12748e-84	1.9207	0.594	0.184	2.19463e-80
S100a3	1.56289e-05	1.91935	0.03	0.006	0.304216
Pdlim2	1.31279e-92	1.91734	0.666	0.247	2.55534e-88
Mamstr	1.75063e-71	1.91615	0.525	0.158	3.40759e-67
Clip3	6.98663e-47	1.91564	0.364	0.103	1.35995e-42
5430419D17Rik	1.20223e-11	1.91369	0.075	0.016	2.34014e-07
Tspan33	0.00047597	1.91302	0.04	0.016	1
Snap91	2.18475e-100	1.91255	0.688	0.232	4.25261e-96
Vim	4.87344e-240	1.91236	0.965	0.878	9.48615e-236
Tmem252	1.40507e-14	1.91014	0.096	0.021	2.73498e-10
Etv4	6.79528e-13	1.90943	0.092	0.022	1.3227e-08
Cited2	9.41097e-155	1.90526	0.877	0.436	1.83184e-150
Mafa	2.52492e-31	1.9043	0.224	0.053	4.91476e-27
Mkrn1	5.13449e-68	1.90422	0.859	0.533	9.99428e-64
Col3a1	4.54979e-193	1.90291	0.97	0.955	8.85616e-189
Alox12b	0.00230656	1.90242	0.015	0.003	1
Gm867	0.00689629	1.89975	0.016	0.005	1
Slc16a6	1.75268e-32	1.89917	0.238	0.057	3.41159e-28
Enpp1	1.60025e-31	1.8984	0.228	0.054	3.11489e-27
Fcgr2b	1.40183e-49	1.89554	0.381	0.107	2.72866e-45
Ccdc136	3.50087e-15	1.89045	0.102	0.022	6.81445e-11
Sec16b	6.05372e-22	1.89028	0.161	0.039	1.17836e-17
Tuba1a	7.16598e-247	1.89005	0.962	0.796	1.39486e-242
Radx	2.55861e-07	1.88729	0.036	0.006	0.00498034
Col26a1	9.03326e-20	1.88619	0.143	0.034	1.75832e-15
Cd44	1.31848e-102	1.88565	0.706	0.265	2.56641e-98
Rab3b	2.82717e-13	1.88548	0.091	0.021	5.50309e-09
Ston1	3.48798e-82	1.8852	0.617	0.213	6.78934e-78
Phxr2	0.00227974	1.87895	0.015	0.003	1
Gda	9.6626e-18	1.87875	0.238	0.1	1.88083e-13
Spry1	1.07093e-81	1.87866	0.602	0.194	2.08457e-77
Foxc2	1.93721e-30	1.8786	0.215	0.049	3.77077e-26
Krt19	6.58452e-15	1.87836	0.101	0.022	1.28168e-10
Lbp	8.45753e-59	1.87752	0.408	0.104	1.64626e-54
AW551984	3.21456e-10	1.87556	0.067	0.015	6.25713e-06
Mef2b	8.24697e-08	1.87463	0.048	0.01	0.00160527
Caly	0.000831039	1.87415	0.015	0.002	1
Kif26b	7.43649e-50	1.87129	0.378	0.102	1.44751e-45
Rhod	3.38009e-42	1.86959	0.307	0.076	6.57934e-38
Tcf21	8.2113e-70	1.86922	0.519	0.153	1.59833e-65
Dbn1	9.3953e-73	1.86755	0.538	0.163	1.82879e-68
Cbarp	1.99672e-30	1.86717	0.219	0.051	3.88661e-26
Endod1	8.81557e-36	1.86699	0.256	0.061	1.71595e-31
Susd3	2.14949e-13	1.8664	0.094	0.022	4.18399e-09
Plp2	2.94841e-211	1.86513	0.946	0.634	5.73908e-207
S100a11	1.83513e-112	1.86495	0.772	0.345	3.57208e-108
Hes7	2.65653e-08	1.8642	0.05	0.01	0.000517094
Hmgn3	1.65237e-79	1.86222	0.575	0.175	3.21633e-75
Ankrd63	1.82107e-25	1.86183	0.194	0.049	3.54472e-21
Plekhd1	2.90929e-05	1.86136	0.026	0.005	0.566294
Rasal1	7.86892e-10	1.86108	0.067	0.016	1.53169e-05
Clic6	1.28527e-08	1.86056	0.057	0.014	0.000250177
Lta4h	2.10569e-125	1.85745	0.806	0.357	4.09873e-121
Itgb5	3.53327e-167	1.85668	0.919	0.621	6.87751e-163
Tnfrsf11b	1.16416e-09	1.85556	0.062	0.014	2.26603e-05
Spon1	1.03244e-88	1.85281	0.637	0.218	2.00965e-84
Msl3l2	2.21652e-17	1.85049	0.123	0.029	4.31446e-13
Olfr18	0.0060771	1.84672	0.012	0.002	1
Aoah	1.75513e-06	1.84626	0.039	0.009	0.0341636
Gpr35	3.51495e-06	1.84463	0.035	0.007	0.0684184
Dnase1l3	0.0012248	1.84393	0.016	0.003	1
Ypel5	5.89288e-203	1.8435	0.95	0.601	1.14705e-198
Map1b	9.90827e-38	1.84135	0.286	0.073	1.92864e-33
Fgf11	2.18625e-27	1.84113	0.212	0.054	4.25554e-23
Cercam	2.33192e-25	1.83777	0.169	0.036	4.53908e-21
Aspn	1.39761e-50	1.83681	0.389	0.107	2.72045e-46
Fam243	0.000342396	1.83543	0.018	0.003	1
Rbm11	0.00407111	1.83526	0.011	0.002	1
Fbxl16	1.70576e-15	1.8318	0.102	0.021	3.32025e-11
Best2	0.0115668	1.82629	0.011	0.002	1
Tagap	7.98999e-14	1.82524	0.105	0.027	1.55525e-09
Bnip3	6.04276e-179	1.82045	0.924	0.584	1.17622e-174
Angpt1	2.40129e-06	1.81949	0.04	0.01	0.0467412
Cit	0.00604035	1.81941	0.012	0.002	1
Cacnb1	5.49996e-52	1.81909	0.399	0.11	1.07057e-47
Tlr4	2.44149e-36	1.81759	0.281	0.073	4.75237e-32
St6galnac1	0.00805995	1.81646	0.01	0.002	1
Vcan	1.01258e-33	1.81532	0.262	0.068	1.97099e-29
1700025G04Rik	1.58652e-70	1.81209	0.524	0.153	3.08816e-66
Gxylt2	9.77397e-22	1.81184	0.146	0.031	1.9025e-17
Samd14	1.65433e-24	1.81127	0.165	0.035	3.22015e-20
Ptprn	0.000311632	1.80873	0.025	0.006	1
Vat1	3.57889e-115	1.8068	0.799	0.384	6.96631e-111
Hectd2	9.98707e-21	1.80674	0.134	0.027	1.94398e-16
Adamts16	0.000646828	1.80474	0.021	0.005	1
Fstl4	7.29542e-07	1.8007	0.036	0.006	0.0142005
Ehd3	9.55432e-31	1.80066	0.256	0.073	1.85975e-26
Sulf1	4.54564e-66	1.8004	0.519	0.166	8.84809e-62
Nuak1	2.97317e-33	1.80029	0.242	0.057	5.78728e-29
Pfkp	2.44171e-153	1.79785	0.887	0.485	4.75279e-149
Adamts4	1.42201e-07	1.79734	0.05	0.012	0.00276794
Spp1	0.00308991	1.78909	0.016	0.004	1
Col18a1	1.47719e-30	1.78862	0.239	0.063	2.87536e-26
Fam122b	1.06267e-42	1.78105	0.34	0.094	2.06848e-38
Nek6	2.33904e-27	1.78073	0.21	0.053	4.55294e-23
Prnp	4.39202e-166	1.77995	0.918	0.583	8.54906e-162
Fibin	3.18679e-72	1.77963	0.629	0.253	6.20309e-68
Pqlc3	1.54205e-54	1.7782	0.426	0.125	3.00159e-50
F2r	8.13625e-102	1.77681	0.737	0.303	1.58372e-97
Adamts1	3.07292e-74	1.77413	0.596	0.21	5.98143e-70
Myof	2.44749e-21	1.77358	0.177	0.049	4.76404e-17
Vil1	0.000356735	1.77148	0.022	0.005	1
Klra2	0.0656923	1.76891	0.013	0.006	1
Cma1	0.000316502	1.76852	0.025	0.006	1
Gask1b	7.55274e-125	1.76797	0.823	0.392	1.47014e-120
Ssc5d	4.26595e-23	1.76442	0.168	0.04	8.30366e-19
Sult4a1	1.02968e-06	1.76341	0.037	0.007	0.0200427
Ctsk	1.65623e-37	1.76178	0.314	0.092	3.22385e-33
Kcne1	3.13161e-70	1.76119	0.565	0.19	6.09569e-66
Gramd1a	3.90819e-78	1.76019	0.602	0.2	7.60729e-74
Ecm1	2.32888e-114	1.76008	0.798	0.377	4.53316e-110
Rab40b	1.18181e-45	1.75896	0.359	0.101	2.30038e-41
Anxa1	2.62321e-48	1.75847	0.422	0.137	5.10608e-44
Mybl1	1.29554e-06	1.75405	0.035	0.006	0.0252176
Tmem176b	2.19773e-141	1.75293	0.883	0.471	4.27787e-137
Crispld2	6.31885e-103	1.75196	0.819	0.471	1.22996e-98
Ptprd	3.36224e-25	1.7519	0.213	0.061	6.54461e-21
Klrg2	1.23595e-07	1.75093	0.049	0.011	0.00240578
Col27a1	1.96062e-19	1.75006	0.146	0.037	3.81634e-15
Olfr729	0.0116008	1.74997	0.011	0.002	1
Col5a1	1.41776e-113	1.74953	0.819	0.433	2.75967e-109
Pcdh10	1.27909e-09	1.74902	0.058	0.012	2.48974e-05
Mxra8	2.03917e-144	1.74892	0.891	0.553	3.96925e-140
Pdlim4	7.97522e-97	1.74729	0.727	0.301	1.55238e-92
Arid5a	1.39887e-28	1.74205	0.231	0.061	2.7229e-24
Pdk3	4.15921e-18	1.74159	0.146	0.04	8.0959e-14
Acp5	2.51652e-08	1.74153	0.056	0.014	0.000489841
Bub1b	0.00699825	1.7377	0.016	0.005	1
Ppm1e	1.79872e-66	1.73727	0.564	0.207	3.50121e-62
Lypd1	4.10011e-09	1.73581	0.053	0.01	7.98087e-05
Serpinb1b	0.000137548	1.73549	0.022	0.004	1
Prkab2	3.36348e-28	1.73366	0.231	0.063	6.54701e-24
Runx2	8.26143e-17	1.73331	0.118	0.027	1.60809e-12
Trem2	3.11166e-24	1.73131	0.201	0.056	6.05684e-20
Enah	1.25435e-186	1.73021	0.938	0.709	2.44159e-182
Ogfrl1	7.35628e-69	1.72883	0.573	0.197	1.4319e-64
Pth1r	1.96906e-38	1.72789	0.325	0.096	3.83277e-34
Ro60	3.33719e-85	1.72767	0.673	0.261	6.49585e-81
Sema3a	1.07994e-05	1.72573	0.036	0.009	0.21021
Loxl2	1.21619e-66	1.72522	0.592	0.245	2.36731e-62
Nxpe5	5.54679e-05	1.72435	0.025	0.005	1
Wdfy1	6.38121e-95	1.72321	0.718	0.27	1.2421e-90
Gpr75	4.14209e-10	1.72282	0.076	0.02	8.06259e-06
Dynlrb2	2.94884e-05	1.7224	0.026	0.005	0.573991
Tmem144	5.14075e-56	1.72097	0.46	0.144	1.00065e-51
Dcbld2	1.7196e-65	1.71858	0.545	0.178	3.3472e-61
Sox4	6.66572e-87	1.7149	0.692	0.287	1.29748e-82
Slc22a21	0.000103395	1.70888	0.024	0.005	1
Acsl3	5.47831e-22	1.7082	0.173	0.045	1.06635e-17
Sel1l3	6.61863e-06	1.70646	0.034	0.007	0.128832
Ddn	6.58289e-14	1.70612	0.088	0.018	1.28136e-09
Pstpip1	2.43011e-08	1.70606	0.065	0.018	0.000473021
Dstn	1.56208e-130	1.70134	0.856	0.422	3.04058e-126
Hmox1	1.38945e-46	1.70111	0.392	0.119	2.70456e-42
Vwde	0.00811364	1.69971	0.01	0.002	1
Dap	3.22435e-82	1.69964	0.662	0.262	6.27619e-78
Acot10	2.08824e-10	1.69963	0.076	0.019	4.06476e-06
Elf3	0.0762522	1.69868	0.018	0.01	1
Plcxd2	9.01932e-08	1.69865	0.048	0.01	0.00175561
Asic4	0.000102946	1.69769	0.024	0.005	1
Slc8a2	3.71912e-09	1.69744	0.063	0.015	7.23926e-05
Tiam1	4.34427e-31	1.69698	0.269	0.078	8.45612e-27
Radil	2.29809e-22	1.69272	0.173	0.044	4.47323e-18
Pcdh9	1.41307e-09	1.69204	0.066	0.016	2.75055e-05
Ifitm6	0.000194529	1.69201	0.023	0.005	1
Fndc8	0.0150905	1.69111	0.012	0.003	1
Pi16	1.70784e-115	1.69015	0.841	0.42	3.32432e-111
Casp12	1.55442e-48	1.68825	0.427	0.142	3.02568e-44
Entpd1	6.67294e-65	1.68791	0.569	0.211	1.29889e-60
Gcnt2	2.5858e-52	1.68742	0.453	0.146	5.03325e-48
Gm9925	4.48365e-09	1.6871	0.064	0.016	8.72743e-05
Aff3	1.16658e-25	1.68441	0.208	0.056	2.27074e-21
Plcg2	9.02366e-56	1.68114	0.443	0.127	1.75646e-51
Slc6a6	6.3973e-136	1.68111	0.885	0.492	1.24524e-131
Inpp5j	4.6498e-63	1.67953	0.532	0.181	9.05084e-59
Slitrk3	0.00169807	1.67892	0.017	0.004	1
Il10ra	1.1827e-09	1.6784	0.069	0.018	2.30212e-05
Cyth3	2.51544e-109	1.67741	0.799	0.355	4.8963e-105
Map3k6	7.97382e-49	1.67729	0.399	0.115	1.5521e-44
Akr1b8	1.66239e-34	1.6761	0.262	0.064	3.23583e-30
Ctso	6.79436e-96	1.67545	0.756	0.336	1.32252e-91
Col4a4	3.78541e-37	1.67441	0.28	0.069	7.3683e-33
Eef1a1	4.59643e-289	1.67411	0.985	0.99	8.94695e-285
Bend4	3.00937e-22	1.67289	0.185	0.051	5.85773e-18
Arfgap3	4.68998e-48	1.67205	0.411	0.127	9.12906e-44
Pxdc1	1.22125e-112	1.6687	0.824	0.397	2.37717e-108
Nav1	1.22753e-47	1.66824	0.44	0.148	2.38938e-43
Anxa2	5.9294e-119	1.66603	0.844	0.462	1.15416e-114
Msln	5.38198e-09	1.66478	0.097	0.036	0.00010476
Hsd11b2	0.000814269	1.66334	0.022	0.006	1
Anxa5	3.64243e-230	1.66158	0.96	0.834	7.08999e-226
Pwwp3b	1.58106e-07	1.65976	0.05	0.012	0.00307754
Tubb1	3.75561e-07	1.65956	0.07	0.025	0.0073103
Sla	1.60735e-13	1.65954	0.104	0.027	3.12871e-09
Dspp	0.00814374	1.65792	0.013	0.003	1
Gpr176	2.56118e-08	1.65393	0.047	0.009	0.000498533
Hsd11b1	2.29737e-35	1.6533	0.312	0.094	4.47184e-31
Enc1	7.43674e-24	1.65242	0.218	0.066	1.44756e-19
Pappa	8.38357e-13	1.65182	0.081	0.017	1.63186e-08
Litaf	3.00206e-119	1.65136	0.837	0.439	5.84352e-115
Ptgis	7.40387e-73	1.64938	0.644	0.27	1.44116e-68
Selenom	6.00831e-111	1.64935	0.82	0.423	1.16952e-106
Cp	6.50012e-50	1.64887	0.436	0.141	1.26525e-45
Dyrk3	1.19763e-06	1.64887	0.044	0.011	0.0233119
Ccl12	5.99263e-09	1.64797	0.065	0.017	0.000116646
2200002J24Rik	1.93025e-06	1.64797	0.039	0.009	0.0375724
Slc1a3	1.57292e-18	1.64782	0.149	0.04	3.06169e-14
Clic1	2.08305e-117	1.64734	0.846	0.482	4.05466e-113
Tmem71	2.84096e-60	1.64668	0.538	0.197	5.52993e-56
Ada	2.83162e-14	1.64643	0.12	0.034	5.51175e-10
Pcgf2	6.61379e-65	1.64259	0.575	0.21	1.28738e-60
Nusap1	1.15915e-05	1.64158	0.065	0.026	0.225629
Capg	9.66489e-43	1.63943	0.377	0.119	1.88127e-38
Tgif1	2.10773e-18	1.63937	0.186	0.062	4.10269e-14
Etv5	1.81133e-99	1.63858	0.754	0.295	3.52575e-95
Actn3	2.00548e-08	1.63829	0.055	0.013	0.000390367
Dennd4a	3.18891e-18	1.63739	0.155	0.044	6.20722e-14
Phlda3	3.10465e-73	1.63665	0.629	0.251	6.04321e-69
Nlrp10	1.36641e-82	1.63562	0.706	0.303	2.65972e-78
B4galnt1	9.30826e-17	1.63491	0.163	0.053	1.81185e-12
Snx10	8.8461e-89	1.63466	0.719	0.3	1.72189e-84
Samd11	0.0235559	1.63347	0.015	0.006	1
Ttll11	3.02282e-16	1.63305	0.133	0.037	5.88392e-12
Lmcd1	3.69287e-158	1.63283	0.933	0.673	7.18817e-154
Specc1	1.48081e-09	1.6324	0.133	0.057	2.8824e-05
Dzip3	1.17541e-21	1.63226	0.179	0.049	2.28793e-17
Tll1	0.00065038	1.63103	0.021	0.005	1
Myo1h	0.000396636	1.6282	0.026	0.007	1
Chn2	1.71405e-16	1.62725	0.136	0.037	3.33639e-12
Hip1	2.03929e-72	1.62381	0.635	0.256	3.96947e-68
Nectin1	3.94248e-23	1.6235	0.198	0.056	7.67404e-19
Kcnc4	8.51159e-09	1.6232	0.055	0.012	0.000165678
Aldh3b1	2.1784e-24	1.62232	0.211	0.06	4.24025e-20
Serpine2	2.84199e-47	1.62231	0.419	0.134	5.53193e-43
Igf2bp2	1.79075e-35	1.62193	0.311	0.092	3.4857e-31
Gm4951	1.45206e-08	1.62114	0.07	0.021	0.000282644
Sptlc2	1.27608e-117	1.619	0.834	0.436	2.48389e-113
Dsg1b	0.000265506	1.61744	0.028	0.008	1
Th	1.97883e-05	1.61551	0.035	0.009	0.38518
Nfil3	4.56587e-06	1.61486	0.043	0.012	0.0888747
Cdsn	0.000108316	1.6143	0.031	0.009	1
Pcdha12	0.00810019	1.61416	0.01	0.002	1
Adgrb2	1.92371e-18	1.61398	0.165	0.049	3.7445e-14
Dact3	9.50888e-46	1.6139	0.443	0.156	1.8509e-41
Slitrk4	1.56954e-08	1.6135	0.062	0.016	0.000305511
Tmem41a	1.10646e-46	1.61185	0.425	0.14	2.15373e-42
Adamtsl5	3.60829e-153	1.61177	0.913	0.606	7.02353e-149
Egr1	6.06521e-42	1.6115	0.391	0.13	1.18059e-37
Wnt10b	6.20313e-05	1.61047	0.032	0.009	1
Pard6b	4.60059e-18	1.60995	0.145	0.038	8.95504e-14
Gpr156	4.66378e-06	1.60955	0.039	0.01	0.0907805
Mag	0.00236109	1.60892	0.015	0.003	1
Col4a5	9.76605e-62	1.60839	0.571	0.224	1.90096e-57
Fhl3	1.34517e-55	1.60654	0.508	0.18	2.61837e-51
Mdfi	5.8257e-16	1.60609	0.127	0.033	1.13397e-11
Plvap	1.97249e-36	1.60327	0.351	0.119	3.83946e-32
Wfdc15b	0.0149708	1.60269	0.012	0.003	1
Lrrn2	1.12033e-15	1.60249	0.124	0.033	2.18073e-11
Flt3l	1.26632e-38	1.60199	0.352	0.111	2.4649e-34
Pdpn	6.89412e-32	1.59735	0.282	0.084	1.34194e-27
Hsd17b11	1.90251e-111	1.5966	0.842	0.447	3.70324e-107
Tnc	9.91694e-13	1.59659	0.101	0.027	1.93033e-08
Slc22a12	0.0150106	1.59655	0.012	0.003	1
Elavl3	0.0121226	1.59624	0.015	0.005	1
Trbv12-2	0.00933598	1.59526	0.018	0.006	1
Sh3rf3	2.49727e-18	1.59508	0.155	0.043	4.86093e-14
Jpt1	8.07195e-221	1.59467	0.963	0.867	1.5712e-216
Icam1	5.98422e-15	1.59299	0.128	0.037	1.16483e-10
Snai1	3.23489e-34	1.59257	0.308	0.094	6.29671e-30
Cadm1	1.29028e-17	1.59208	0.15	0.043	2.51154e-13
Cdh11	2.72114e-26	1.59167	0.223	0.063	5.2967e-22
Tecrl	2.56903e-14	1.5915	0.123	0.036	5.00061e-10
Rras	8.2629e-138	1.58914	0.881	0.52	1.60837e-133
Lgals1	2.98616e-244	1.58859	0.966	0.924	5.81257e-240
Baiap2	2.82699e-39	1.58785	0.35	0.107	5.50274e-35
Fxyd5	1.73156e-59	1.5876	0.604	0.271	3.37049e-55
Cst8	0.0220264	1.58746	0.01	0.002	1
Sbno2	2.71971e-41	1.58704	0.366	0.113	5.29391e-37
Adgra2	1.59442e-50	1.58685	0.452	0.15	3.10354e-46
Scx	6.11984e-56	1.58603	0.517	0.188	1.19123e-51
Tctex1d4	0.00821127	1.585	0.013	0.003	1
Ccl17	0.000100726	1.58403	0.024	0.005	1
Nipal4	0.0150505	1.58386	0.012	0.003	1
Orm3	0.000161007	1.58159	0.029	0.008	1
Irf8	5.1955e-35	1.58122	0.342	0.115	1.0113e-30
Mmp2	2.52862e-90	1.57977	0.789	0.428	4.92195e-86
Unc13b	9.24627e-49	1.57896	0.435	0.137	1.79979e-44
Ltbp3	8.7924e-96	1.57689	0.817	0.457	1.71144e-91
Dhcr24	3.06671e-20	1.57631	0.183	0.055	5.96934e-16
Tnfrsf23	6.45695e-07	1.57602	0.049	0.013	0.0125684
Rsad2	1.49568e-12	1.57386	0.279	0.148	2.91135e-08
Ms4a6d	2.34251e-11	1.57371	0.088	0.023	4.55969e-07
Gadd45g	1.93658e-71	1.57192	0.64	0.252	3.76955e-67
Shisal2a	0.00139705	1.57177	0.025	0.008	1
Nudt16	2.31398e-44	1.56832	0.433	0.15	4.50416e-40
Chpf	3.05247e-88	1.56662	0.739	0.33	5.94164e-84
Olfr555	0.00311509	1.56647	0.016	0.004	1
Foxf2	2.7117e-08	1.56645	0.061	0.016	0.000527833
Ctdspl	1.07195e-36	1.56631	0.356	0.12	2.08655e-32
Slc25a1	9.92106e-35	1.56502	0.324	0.103	1.93113e-30
Bmp6	2.03534e-65	1.56455	0.659	0.309	3.96178e-61
Ntn5	5.57182e-05	1.56276	0.028	0.006	1
Ube2o	9.97841e-19	1.56203	0.479	0.279	1.9423e-14
Csrnp1	1.56526e-66	1.56198	0.619	0.234	3.04678e-62
Bmp4	5.60537e-25	1.56142	0.24	0.077	1.09108e-20
Serpinb8	2.81039e-12	1.56096	0.103	0.029	5.47043e-08
Nipsnap3b	3.55491e-33	1.56059	0.288	0.082	6.91963e-29
Trim29	0.0116349	1.56028	0.011	0.002	1
BB014433	0.00612331	1.56004	0.012	0.002	1
Ica1l	0.00162636	1.55923	0.014	0.002	1
Ak7	0.0221513	1.5579	0.01	0.002	1
S100a6	8.26987e-162	1.55774	0.945	0.782	1.60973e-157
Adamts5	2.23483e-33	1.55683	0.317	0.103	4.3501e-29
Hsp90aa1	5.54853e-175	1.55677	0.939	0.682	1.08002e-170
Diras1	0.00140971	1.55489	0.025	0.008	1
Bambi	2.98819e-57	1.55466	0.541	0.197	5.81651e-53
Sema3d	9.5034e-09	1.55413	0.067	0.018	0.000184984
Mxra7	3.68597e-118	1.55273	0.891	0.598	7.17473e-114
Rab13	7.55597e-17	1.55177	0.157	0.049	1.47077e-12
Vwa5a	1.31347e-87	1.55032	0.741	0.334	2.55666e-83
Olfr1034	4.45355e-11	1.54997	0.091	0.025	8.66884e-07
Arx	0.00045615	1.54972	0.023	0.006	1
Ager	2.26809e-08	1.54962	0.068	0.02	0.000441484
Cd84	5.03687e-15	1.54822	0.147	0.048	9.80428e-11
Chil1	5.95507e-05	1.54799	0.037	0.011	1
Amot	7.15693e-19	1.54664	0.175	0.054	1.3931e-14
S100a13	8.51805e-101	1.54562	0.8	0.432	1.65804e-96
Iyd	0.00119233	1.54539	0.019	0.005	1
Anxa4	7.37647e-116	1.54096	0.852	0.467	1.43583e-111
Gpd1	1.46629e-154	1.54071	0.919	0.619	2.85412e-150
Cyp39a1	2.46865e-41	1.54071	0.376	0.119	4.80523e-37
Cyp2d22	2.75057e-67	1.53879	0.652	0.287	5.35398e-63
Bid	4.10893e-18	1.5386	0.149	0.041	7.99803e-14
Slc35d3	1.15102e-05	1.53581	0.036	0.009	0.224045
Fmr1	7.03335e-67	1.5358	0.62	0.242	1.36904e-62
Itih4	1.18241e-05	1.53558	0.065	0.026	0.230156
Klf6	1.53774e-102	1.53522	0.805	0.414	2.99321e-98
Ppfia4	1.81121e-08	1.53486	0.087	0.03	0.000352552
Pmp22	2.68094e-120	1.53252	0.882	0.517	5.21846e-116
Olfr877	0.0184662	1.52993	0.013	0.004	1
Zyx	2.84732e-175	1.5293	0.956	0.787	5.54232e-171
Tssk3	0.00693012	1.52766	0.016	0.005	1
Pcdhb14	1.15053e-07	1.52605	0.061	0.018	0.00223951
4931428L18Rik	7.29252e-05	1.52509	0.034	0.01	1
Fmr1nb	0.0017099	1.52378	0.017	0.004	1
St6galnac4	6.56737e-99	1.52269	0.81	0.413	1.27834e-94
Mthfr	1.41127e-31	1.52251	0.305	0.097	2.74704e-27
Ube2c	0.00119178	1.52216	0.06	0.031	1
Rnase6	9.90435e-06	1.5219	0.043	0.013	0.192788
Mael	0.0326922	1.52093	0.012	0.004	1
Ngfr	7.56923e-07	1.52007	0.05	0.014	0.0147335
Panx2	3.76183e-10	1.51673	0.078	0.021	7.32241e-06
Zfp185	1.45924e-08	1.51672	0.054	0.012	0.00028404
P2rx1	0.00470178	1.51629	0.018	0.006	1
Plagl1	5.59579e-38	1.51628	0.409	0.153	1.08922e-33
Cda	4.09538e-07	1.51441	0.047	0.011	0.00797166
F830045P16Rik	0.00441431	1.51321	0.014	0.003	1
Tyro3	5.42328e-09	1.51298	0.073	0.021	0.000105564
Bdh2	0.000713427	1.51155	0.025	0.007	1
Itgal	7.77006e-05	1.51099	0.034	0.01	1
Spred3	2.50578e-10	1.5105	0.093	0.029	4.8775e-06
Hcst	2.87935e-05	1.50989	0.041	0.013	0.560465
Smad7	1.63385e-51	1.50941	0.521	0.198	3.18028e-47
Nipal2	0.0021858	1.50933	0.018	0.005	1
Btla	0.000700217	1.5089	0.036	0.014	1
Anxa8	6.42488e-07	1.50846	0.049	0.013	0.012506
Fbxw9	3.11411e-27	1.50694	0.245	0.072	6.06161e-23
Ccdc138	0.00220005	1.50537	0.018	0.005	1
Hist1h1c	1.55092e-275	1.50513	0.984	0.963	3.01887e-271
Cyb561	4.57201e-37	1.50398	0.365	0.121	8.89942e-33
Slc41a2	3.99209e-06	1.5026	0.047	0.014	0.0777061
Zfp286	4.11954e-07	1.50228	0.06	0.018	0.00801869
Plekha4	2.36164e-22	1.50187	0.202	0.061	4.59694e-18
Gab2	3.62479e-26	1.50167	0.269	0.092	7.05566e-22
Cldn3	3.31003e-06	1.49949	0.041	0.01	0.0644297
Grn	2.00215e-185	1.49924	0.95	0.764	3.89718e-181
Fcrla	5.36136e-06	1.49822	0.04	0.01	0.104359
Gba	2.31471e-62	1.49735	0.603	0.25	4.50559e-58
Col23a1	2.8345e-08	1.49675	0.076	0.025	0.000551736
Cttnbp2	0.00314045	1.49603	0.016	0.004	1
Muc15	0.000360242	1.49506	0.022	0.005	1
Slc1a5	2.4651e-65	1.49339	0.673	0.314	4.79832e-61
Sprr3	0.0021858	1.49222	0.018	0.005	1
Lsr	1.191e-08	1.49182	0.078	0.025	0.000231827
Actn1	4.1254e-70	1.48945	0.708	0.346	8.03009e-66
C1ql3	0.0275677	1.48934	0.011	0.003	1
Ccdc80	4.2375e-93	1.48857	0.79	0.367	8.24829e-89
Glt8d2	9.0762e-13	1.48785	0.123	0.04	1.76668e-08
Grina	2.75415e-132	1.4876	0.912	0.553	5.36096e-128
Gm13889	4.50554e-50	1.48706	0.522	0.213	8.77003e-46
Nppb	0.00444575	1.4864	0.014	0.003	1
Nyap1	1.57974e-12	1.48577	0.106	0.03	3.07496e-08
Tmem119	3.35542e-19	1.4854	0.182	0.057	6.53132e-15
Hp	0.0141603	1.48528	0.016	0.006	1
Sptbn5	2.36563e-06	1.48474	0.048	0.014	0.0460469
Fbxo36	2.12959e-16	1.48404	0.14	0.039	4.14524e-12
Gal3st2	1.72641e-08	1.48185	0.076	0.024	0.000336046
Tmem50a	2.58455e-86	1.48184	0.75	0.353	5.03083e-82
Mgat5b	1.41694e-08	1.4804	0.057	0.014	0.000275808
Cep170b	1.06577e-38	1.47958	0.383	0.129	2.07451e-34
Gclm	7.25172e-62	1.4768	0.652	0.295	1.41155e-57
Slc9a3	3.8371e-09	1.47557	0.07	0.019	7.46892e-05
Rnase4	3.27006e-89	1.47545	0.779	0.423	6.36517e-85
Trim30d	1.11857e-06	1.4752	0.052	0.015	0.021773
Glis2	3.10409e-39	1.47114	0.385	0.131	6.04212e-35
Treml2	0.00307668	1.47088	0.026	0.01	1
Dzip1	8.57521e-09	1.47036	0.063	0.016	0.000166917
Fyb	1.00488e-12	1.46944	0.124	0.041	1.95599e-08
Prkcd	3.18168e-35	1.46877	0.364	0.127	6.19314e-31
C3ar1	2.37933e-24	1.46855	0.234	0.073	4.63136e-20
Adgrb1	4.18507e-05	1.46761	0.039	0.012	0.814623
Phf24	2.26162e-28	1.4674	0.279	0.09	4.40224e-24
Cib1	2.32065e-35	1.46643	0.348	0.117	4.51715e-31
Cxcr6	0.00166709	1.46545	0.026	0.009	1
Tm4sf1	3.7951e-125	1.46542	0.934	0.754	7.38717e-121
Dnase1l1	1.21847e-38	1.46262	0.386	0.132	2.37176e-34
Des	2.6034e-276	1.46235	0.988	0.996	5.06752e-272
Resf1	7.8841e-58	1.46231	0.585	0.236	1.53464e-53
Shpk	0.000485917	1.46203	0.038	0.014	1
Aldh1l2	1.64216e-12	1.46121	0.128	0.043	3.19647e-08
Ppfibp1	1.52793e-81	1.46092	0.738	0.37	2.97411e-77
Ackr2	6.70138e-14	1.46061	0.122	0.036	1.30442e-09
Tnfrsf1b	1.68966e-42	1.46045	0.44	0.159	3.28892e-38
Sec14l2	3.19882e-05	1.45988	0.042	0.014	0.622651
Omd	1.96089e-06	1.4585	0.047	0.013	0.0381687
Cttnbp2nl	2.60975e-63	1.45802	0.653	0.295	5.07987e-59
A2m	9.18298e-07	1.45713	0.043	0.01	0.0178747
Picalm	4.4665e-235	1.45458	0.965	0.876	8.69405e-231
Lmna	2.60165e-222	1.45388	0.963	0.93	5.06411e-218
Catsperg1	1.19409e-05	1.4533	0.04	0.011	0.23243
Slc37a1	1.81594e-35	1.45124	0.36	0.122	3.53474e-31
Entpd2	4.32969e-44	1.45107	0.509	0.222	8.42773e-40
Col2a1	1.15642e-05	1.45102	0.044	0.014	0.225097
Fgl2	1.98314e-100	1.44996	0.84	0.464	3.86018e-96
Fcgr3	7.40811e-40	1.44974	0.432	0.161	1.44199e-35
Susd2	2.95596e-15	1.44905	0.158	0.054	5.75378e-11
Tal2	0.000344532	1.44891	0.029	0.009	1
Usp35	1.56941e-07	1.44884	0.062	0.018	0.00305486
Dse	3.87208e-28	1.44869	0.269	0.085	7.537e-24
Dock8	4.81783e-11	1.44834	0.095	0.028	9.3779e-07
Kcnmb3	0.0103289	1.44812	0.014	0.004	1
Ifit2	2.46482e-22	1.44735	0.215	0.068	4.79777e-18
H2-DMa	1.00501e-17	1.44703	0.165	0.05	1.95625e-13
Slc2a1	1.10941e-63	1.44654	0.669	0.319	2.15947e-59
P3h3	9.38926e-42	1.44592	0.442	0.165	1.82762e-37
Unc119	6.57077e-38	1.44385	0.37	0.123	1.279e-33
Coq8b	2.5832e-38	1.44343	0.42	0.161	5.0282e-34
Il4ra	2.12407e-33	1.4422	0.344	0.117	4.13451e-29
Fos	3.2184e-28	1.44166	0.25	0.072	6.26462e-24
Cbx6	1.94288e-54	1.44115	0.576	0.241	3.78181e-50
Ms4a4a	2.4323e-07	1.4406	0.061	0.018	0.00473448
Ptprt	2.44013e-05	1.43964	0.04	0.012	0.474971
Mrc2	9.49321e-43	1.43906	0.423	0.146	1.84785e-38
Slc7a8	0.000275294	1.43826	0.032	0.01	1
Trpc4	0.00123036	1.43783	0.024	0.007	1
Leprot	3.74514e-91	1.43736	0.799	0.425	7.28992e-87
Tnfaip8l2	1.49041e-15	1.43666	0.144	0.044	2.90108e-11
Gja4	2.82598e-37	1.43664	0.462	0.196	5.50078e-33
Eaf2	4.50989e-05	1.43637	0.04	0.013	0.877849
Hdc	6.63597e-12	1.43565	0.11	0.034	1.29169e-07
Arrdc3	1.70773e-82	1.43535	0.781	0.405	3.3241e-78
Olfr166	0.0222769	1.43523	0.01	0.002	1
Mpp7	1.75522e-31	1.4352	0.33	0.116	3.41654e-27
Spire1	9.10008e-18	1.43504	0.185	0.063	1.77133e-13
Ptprf	6.69487e-23	1.43457	0.22	0.069	1.30316e-18
Fam89b	6.06059e-106	1.43456	0.852	0.51	1.17969e-101
Map11	0.000287572	1.43445	0.048	0.02	1
Helt	3.14454e-11	1.4343	0.09	0.025	6.12085e-07
Fam20c	2.4218e-55	1.4343	0.565	0.219	4.71403e-51
Lrrk1	3.14915e-41	1.43404	0.426	0.154	6.12983e-37
Anxa9	9.10616e-05	1.43393	0.03	0.008	1
Agbl1	0.0121799	1.4337	0.015	0.005	1
Serf1	2.31451e-29	1.4336	0.317	0.113	4.50519e-25
Zmynd15	2.09242e-10	1.43311	0.115	0.041	4.07289e-06
Ptger3	1.47774e-08	1.43221	0.069	0.02	0.000287642
Sult1a1	1.76257e-66	1.43186	0.683	0.321	3.43085e-62
Spats1	0.000334656	1.43138	0.029	0.009	1
Rhbdl1	1.70619e-32	1.43065	0.354	0.13	3.3211e-28
Myo7a	7.87293e-14	1.43052	0.115	0.032	1.53247e-09
Atoh8	3.82406e-48	1.43006	0.49	0.181	7.44354e-44
Ajuba	2.37663e-21	1.42905	0.226	0.077	4.62611e-17
Bcr	6.3508e-28	1.42749	0.312	0.113	1.23618e-23
Chsy3	6.14059e-13	1.42739	0.124	0.04	1.19527e-08
Islr	6.58679e-57	1.42647	0.648	0.314	1.28212e-52
Arhgef40	3.28224e-84	1.42615	0.79	0.432	6.38889e-80
Cdhr3	0.000848945	1.42614	0.026	0.008	1
Csf2rb	6.18484e-05	1.42594	0.037	0.011	1
Lpar2	0.00103131	1.42446	0.023	0.006	1
Apoe	1.7744e-157	1.42426	0.972	0.945	3.45387e-153
Ifi211	5.02576e-16	1.42407	0.156	0.049	9.78264e-12
Zbtb7c	3.85516e-13	1.42388	0.12	0.037	7.50407e-09
Ppp1r14b	3.94233e-172	1.42301	0.947	0.756	7.67375e-168
Gp5	5.90081e-06	1.4228	0.044	0.013	0.114859
Pgm3	1.67872e-39	1.42218	0.409	0.145	3.26763e-35
Exoc3l4	3.40508e-23	1.42198	0.211	0.062	6.62799e-19
Abcc3	1.32529e-10	1.42164	0.094	0.029	2.57967e-06
Ropn1l	2.26544e-06	1.42131	0.052	0.016	0.0440968
Tprn	3.5114e-23	1.42115	0.216	0.064	6.83494e-19
Prelid2	2.16587e-21	1.42114	0.229	0.08	4.21587e-17
Btg2	1.73899e-89	1.42098	0.8	0.43	3.38494e-85
Ppp1r42	0.02212	1.41996	0.01	0.002	1
Arpc3	9.28101e-127	1.41982	0.896	0.588	1.80655e-122
Fuca1	1.04442e-63	1.41967	0.649	0.284	2.03297e-59
Tenm3	2.11704e-12	1.41958	0.119	0.038	4.12081e-08
Map7d2	7.46715e-11	1.4195	0.084	0.022	1.45348e-06
Tlr5	1.12118e-06	1.41893	0.052	0.015	0.0218238
Arsg	6.73861e-11	1.41796	0.094	0.028	1.31167e-06
Cyp4f17	1.67489e-17	1.41747	0.162	0.049	3.26017e-13
Rbp7	1.15766e-31	1.4173	0.359	0.137	2.25338e-27
Armh2	0.0116691	1.41686	0.011	0.002	1
Actr3	1.01395e-212	1.41635	0.968	0.863	1.97364e-208
Src	3.84629e-25	1.41601	0.254	0.084	7.48681e-21
Epb41	1.04475e-05	1.41496	0.398	0.285	0.20336
Usp53	9.88663e-09	1.41471	0.077	0.024	0.000192443
Arhgef4	0.000483503	1.41331	0.023	0.006	1
1300017J02Rik	0.00313639	1.41256	0.026	0.01	1
Csf3r	2.27812e-06	1.41132	0.063	0.022	0.0443435
Kif14	0.02112	1.41109	0.014	0.005	1
Mis18bp1	0.0103028	1.40977	0.014	0.004	1
Tmem196	5.25291e-09	1.40968	0.081	0.025	0.000102248
Hoxb6	0.0494282	1.40901	0.01	0.003	1
Trp53inp1	1.07448e-42	1.40885	0.478	0.19	2.09147e-38
Prl7d1	0.0500894	1.40831	0.01	0.003	1
Arc	2.10449e-11	1.40783	0.111	0.037	4.09639e-07
Slc25a53	0.00443944	1.40759	0.014	0.003	1
Procr	1.86768e-10	1.40746	0.088	0.025	3.63544e-06
Spcs3	5.88569e-133	1.40745	0.915	0.671	1.14565e-128
Gjd4	0.000670243	1.40731	0.021	0.005	1
Vsig10	3.00435e-30	1.4062	0.316	0.108	5.84797e-26
Olfr470	0.0044647	1.40609	0.014	0.003	1
Ceacam15	4.65071e-07	1.40547	0.055	0.016	0.00905261
Ccl8	7.0868e-07	1.40499	0.058	0.018	0.0137945
Agfg1	1.68996e-62	1.40471	0.646	0.28	3.2895e-58
Rnase1	2.37082e-10	1.40464	0.083	0.023	4.61479e-06
Mapk8ip2	4.04599e-06	1.40375	0.042	0.011	0.0787551
Cd52	1.1111e-28	1.40369	0.326	0.12	2.16276e-24
Hdac6	2.52908e-53	1.40275	0.566	0.232	4.92286e-49
Mob1b	1.29677e-36	1.40042	0.407	0.157	2.52417e-32
Scd2	1.6244e-38	1.39929	0.425	0.162	3.1619e-34
Prmt2	1.22715e-61	1.3991	0.646	0.29	2.38865e-57
Slc5a9	0.0222454	1.39898	0.01	0.002	1
Cdr2	1.8965e-16	1.39893	0.238	0.102	3.69154e-12
Ephx4	0.0158443	1.39819	0.017	0.006	1
Hspa2	1.6429e-17	1.3979	0.189	0.065	3.1979e-13
Vmn1r33	0.0277434	1.39737	0.011	0.003	1
Sugct	3.28667e-07	1.39724	0.057	0.017	0.00639751
Scn7a	4.83386e-32	1.39673	0.327	0.111	9.4091e-28
Cfi	0.0567718	1.39645	0.011	0.004	1
Fndc1	1.8232e-33	1.39515	0.481	0.236	3.54886e-29
Rbm44	0.0122087	1.39476	0.015	0.005	1
Map3k12	6.90934e-14	1.39419	0.148	0.052	1.3449e-09
Gm4869	0.000130187	1.39275	0.028	0.007	1
Atp8a2	2.57196e-10	1.39249	0.1	0.033	5.00631e-06
Pde9a	8.79498e-16	1.39232	0.149	0.046	1.71194e-11
Sec1	7.47715e-08	1.39217	0.057	0.015	0.00145543
Sptan1	5.3908e-123	1.39049	0.896	0.611	1.04932e-118
Hhipl1	6.56314e-21	1.38998	0.193	0.057	1.27752e-16
Fam131c	1.00251e-07	1.3883	0.048	0.01	0.00195138
Wnt7b	0.000154751	1.38772	0.034	0.01	1
Arhgef37	3.22145e-13	1.38731	0.113	0.032	6.27055e-09
Olfml1	6.42002e-23	1.38597	0.22	0.068	1.24966e-18
Runx3	9.93906e-15	1.38513	0.146	0.047	1.93464e-10
Ntm	3.28025e-08	1.38509	0.07	0.021	0.0006385
Cyp26b1	2.56985e-15	1.38494	0.187	0.073	5.00222e-11
Olfr186	0.0152312	1.38476	0.012	0.003	1
Hcar2	0.0496678	1.38454	0.01	0.003	1
Slc38a5	0.0122969	1.38417	0.022	0.009	1
Grik3	0.00701537	1.38397	0.016	0.005	1
Card14	7.55319e-06	1.38375	0.051	0.017	0.147023
Grin2d	2.5078e-08	1.38346	0.073	0.022	0.000488143
Shisa6	2.02825e-08	1.38303	0.077	0.025	0.000394799
Ier3	1.21177e-158	1.38285	0.946	0.779	2.35872e-154
1110002E22Rik	2.96571e-116	1.38278	0.908	0.649	5.77276e-112
Asphd2	1.29032e-07	1.38212	0.061	0.018	0.00251161
Uhrf1bp1l	2.65646e-63	1.38146	0.663	0.3	5.17079e-59
Sgms2	5.87179e-05	1.38087	0.049	0.018	1
Cttn	5.10675e-80	1.38008	0.781	0.416	9.94029e-76
Padi4	1.29044e-07	1.37961	0.045	0.01	0.00251185
Sema4f	0.00697263	1.37882	0.016	0.005	1
Adcy2	0.00824186	1.37842	0.017	0.006	1
Pld4	4.20878e-22	1.37674	0.236	0.081	8.19238e-18
Igfbp3	3.72804e-79	1.37659	0.765	0.399	7.25663e-75
Ms4a6b	1.70922e-05	1.37649	0.048	0.016	0.3327
Osr1	9.9069e-09	1.37634	0.082	0.027	0.000192838
Rin1	1.03622e-09	1.37509	0.084	0.025	2.017e-05
Iqcd	0.00271872	1.37465	0.019	0.006	1
Marveld2	0.000446971	1.37464	0.031	0.01	1
Faah	0.00215564	1.37418	0.023	0.007	1
Mcidas	0.00465723	1.37313	0.018	0.006	1
Tgm5	0.170397	1.3724	0.011	0.006	1
Cmip	1.6218e-07	1.37136	0.067	0.021	0.00315683
Ly86	1.0539e-19	1.37083	0.222	0.08	2.05142e-15
Rassf7	1.74986e-09	1.37064	0.094	0.032	3.40611e-05
Nipsnap3a	0.0326543	1.37008	0.012	0.004	1
Sfta2	0.0568344	1.36869	0.011	0.004	1
Cyp27a1	4.21373e-23	1.36833	0.271	0.101	8.20202e-19
Shank1	4.45064e-06	1.36802	0.058	0.021	0.0866317
Hyls1	1.10639e-06	1.36768	0.056	0.018	0.021536
Pramel5	0.00824522	1.3672	0.013	0.003	1
Emilin1	1.45125e-58	1.36701	0.667	0.325	2.82487e-54
Cygb	1.93594e-108	1.36688	0.899	0.612	3.76831e-104
Sult5a1	1.47904e-05	1.36637	0.045	0.014	0.287896
Bend6	0.00064273	1.36548	0.029	0.01	1
Traf3ip3	3.40288e-06	1.36433	0.055	0.018	0.0662371
Adam9	6.02224e-88	1.36326	0.819	0.492	1.17223e-83
Olfr1150-ps1	0.0366611	1.36285	0.013	0.005	1
Megf10	1.28459e-08	1.36237	0.065	0.018	0.000250046
C1qtnf7	6.01766e-32	1.36206	0.34	0.119	1.17134e-27
Abcg1	1.12615e-19	1.36171	0.215	0.075	2.19204e-15
Slc45a3	9.29611e-21	1.3612	0.182	0.052	1.80949e-16
Tc2n	0.00468503	1.36071	0.018	0.006	1
Bcat1	4.2606e-07	1.36069	0.06	0.018	0.00829325
Mthfd2	6.32456e-08	1.35947	0.082	0.029	0.00123108
Colec12	8.846e-30	1.35932	0.343	0.128	1.72187e-25
Samd10	0.00708425	1.35894	0.016	0.005	1
Lrrc75a	4.04235e-17	1.35892	0.163	0.051	7.86844e-13
Slc8a3	0.0968764	1.35888	0.01	0.004	1
Gbp6	4.95867e-47	1.3579	0.536	0.228	9.65204e-43
Kbtbd11	2.24902e-20	1.35731	0.173	0.049	4.37772e-16
Mep1a	0.0324273	1.35665	0.012	0.004	1
Grk3	2.70768e-20	1.35618	0.222	0.078	5.2705e-16
Wdfy4	4.55208e-08	1.35562	0.063	0.018	0.000886062
Neil2	6.21326e-05	1.35536	0.037	0.011	1
Olfr1312	0.0222454	1.35528	0.01	0.002	1
Baat	0.0327682	1.35503	0.012	0.004	1
Tmem200a	3.80307e-07	1.35431	0.054	0.015	0.00740267
Zbed5	0.0496078	1.35364	0.01	0.003	1
Atp9a	1.05973e-60	1.3536	0.659	0.303	2.06277e-56
Ctss	4.38045e-38	1.35316	0.45	0.182	8.52655e-34
Slc24a2	1.57148e-06	1.35166	0.045	0.012	0.0305889
Pcdhb22	1.00164e-05	1.35004	0.048	0.015	0.194969
Pak3	2.95347e-09	1.34967	0.077	0.022	5.74892e-05
Orai2	9.52695e-05	1.34946	0.039	0.013	1
Igsf6	4.79995e-07	1.34899	0.06	0.018	0.00934311
Cdkl3	8.47535e-32	1.34866	0.329	0.11	1.64973e-27
Ccr5	1.65396e-09	1.34768	0.083	0.025	3.21943e-05
Ptpn6	2.74777e-10	1.3476	0.108	0.038	5.34853e-06
Hs3st2	0.015211	1.34716	0.012	0.003	1
Carmil3	2.24751e-19	1.34562	0.222	0.08	4.37478e-15
Slc38a1	4.8298e-36	1.34557	0.423	0.168	9.40121e-32
Ripor2	1.30279e-36	1.34489	0.429	0.169	2.53587e-32
Pi4k2b	1.8864e-18	1.34374	0.212	0.077	3.67187e-14
Zfp516	2.26537e-27	1.3415	0.328	0.127	4.40954e-23
Tmem63c	0.000857542	1.34143	0.022	0.006	1
Golim4	1.58169e-68	1.34095	0.72	0.358	3.07877e-64
Abcg4	1.55204e-06	1.34021	0.045	0.012	0.0302106
Ptn	1.14507e-21	1.33796	0.235	0.083	2.22887e-17
Cdh3	0.00170332	1.33783	0.034	0.014	1
Agpat4	6.26238e-17	1.33759	0.189	0.068	1.21897e-12
Abca7	1.10529e-27	1.33688	0.302	0.106	2.15145e-23
Obox5	0.0105532	1.33638	0.019	0.007	1
Tgm2	2.04915e-161	1.33615	0.957	0.907	3.98867e-157
Tnfrsf11a	3.16978e-09	1.33583	0.1	0.036	6.16997e-05
Vmn1r20	0.010434	1.33564	0.014	0.004	1
Ube2ql1	1.04629e-32	1.33424	0.323	0.107	2.03661e-28
Slc2a13	1.69941e-07	1.33349	0.067	0.021	0.0033079
Clec16a	5.68878e-15	1.33322	0.166	0.059	1.10732e-10
Strn	2.05144e-77	1.33294	0.797	0.457	3.99313e-73
Piezo2	3.21269e-09	1.33198	0.058	0.013	6.2535e-05
Creb3l1	1.23594e-25	1.33152	0.293	0.109	2.40577e-21
Gpc6	9.69756e-35	1.33123	0.4	0.154	1.88763e-30
Krtap22-2	0.0222454	1.331	0.01	0.002	1
Mob3a	4.69355e-12	1.33092	0.129	0.045	9.13599e-08
Serping1	1.53897e-94	1.32875	0.893	0.624	2.9956e-90
Cbln1	8.26031e-05	1.32868	0.039	0.013	1
Ppic	4.91086e-94	1.32809	0.865	0.58	9.55899e-90
Fignl2	2.02691e-06	1.32778	0.062	0.021	0.0394538
Arvcf	2.63592e-53	1.32682	0.581	0.24	5.13081e-49
Smarca1	1.1806e-09	1.32661	0.085	0.026	2.29804e-05
Xylt1	5.36649e-16	1.3265	0.152	0.047	1.04459e-11
Col28a1	1.50453e-07	1.32628	0.057	0.016	0.00292858
Jsrp1	2.21209e-07	1.326	0.069	0.023	0.00430584
Plxnb2	3.58019e-137	1.32557	0.93	0.705	6.96884e-133
Itgb8	6.90478e-10	1.32493	0.101	0.034	1.34401e-05
Ush2a	0.0222454	1.32405	0.01	0.002	1
Smap1	5.00454e-29	1.32405	0.39	0.162	9.74133e-25
Arrdc2	3.23259e-39	1.32371	0.486	0.203	6.29224e-35
Dync1li1	4.78641e-49	1.32276	0.575	0.248	9.31674e-45
Insl6	7.25335e-05	1.32229	0.043	0.015	1
Syn2	6.38764e-05	1.3208	0.049	0.018	1
Igsf23	1.49124e-05	1.32009	0.037	0.01	0.29027
Atpif1	1.08864e-256	1.31967	0.984	0.981	2.11903e-252
Camk1	1.38129e-95	1.31932	0.856	0.549	2.68869e-91
Npdc1	1.72691e-50	1.31865	0.617	0.309	3.36143e-46
Errfi1	2.36737e-26	1.31713	0.312	0.118	4.60809e-22
Medag	2.07118e-26	1.31649	0.319	0.123	4.03155e-22
Srpx	4.81783e-11	1.31635	0.095	0.028	9.3779e-07
Paxx	4.73928e-37	1.31566	0.437	0.174	9.22502e-33
Gulp1	0.000660639	1.31514	0.029	0.01	1
Nid1	1.45537e-105	1.31498	0.899	0.622	2.83288e-101
Lrp11	2.90729e-20	1.31488	0.205	0.066	5.65904e-16
Dip2a	3.37967e-31	1.31485	0.395	0.158	6.57853e-27
Tjp3	0.00505362	1.31395	0.025	0.01	1
Sfxn3	2.00171e-33	1.31342	0.412	0.165	3.89632e-29
Fam71a	0.0496078	1.31248	0.01	0.003	1
Tiam2	2.05582e-07	1.31246	0.068	0.022	0.00400164
C2cd4b	1.43503e-12	1.31173	0.128	0.043	2.79329e-08
Olfr1419	0.0371377	1.31081	0.013	0.005	1
Ccn4	4.05426e-08	1.31062	0.066	0.019	0.000789161
Lhfpl3	0.049788	1.31044	0.01	0.003	1
Amn1	4.27189e-25	1.30841	0.306	0.119	8.31523e-21
Napsa	0.00368468	1.30827	0.028	0.011	1
Nrbp2	6.36531e-58	1.30812	0.659	0.319	1.23901e-53
Cfap52	6.08805e-06	1.30785	0.04	0.01	0.118504
Slc31a2	1.19827e-47	1.30759	0.556	0.239	2.33244e-43
Matk	1.34334e-05	1.30756	0.045	0.014	0.261481
Cd300lb	3.54305e-06	1.30715	0.055	0.018	0.0689654
Ccdc110	0.000926781	1.30628	0.018	0.004	1
Col6a1	1.62636e-86	1.30598	0.861	0.604	3.1657e-82
Gpx1	4.37658e-28	1.30453	0.937	0.849	8.51901e-24
Hfe	1.88208e-72	1.3041	0.766	0.409	3.66347e-68
Zfp457	0.05646	1.30405	0.011	0.004	1
Csf2rb2	8.08218e-05	1.30363	0.034	0.01	1
Papss2	1.7473e-27	1.30363	0.317	0.117	3.40111e-23
Scarf2	4.43964e-41	1.30359	0.535	0.24	8.64177e-37
Usp6nl	7.35761e-10	1.30331	0.105	0.037	1.43216e-05
Spns2	2.49878e-29	1.30283	0.348	0.132	4.86387e-25
Kctd15	4.20749e-06	1.30283	0.047	0.014	0.0818988
Plek	1.7225e-07	1.30221	0.075	0.026	0.00335285
Fbxl2	2.78517e-08	1.30215	0.073	0.022	0.000542134
Gadd45b	8.21161e-34	1.30106	0.44	0.186	1.59839e-29
Vax2	0.000579398	1.30087	0.028	0.009	1
Mroh1	1.05118e-64	1.30069	0.723	0.385	2.04612e-60
Atg101	7.27628e-62	1.30022	0.697	0.351	1.41633e-57
Gm47969	0.0499084	1.29869	0.01	0.003	1
Tox2	4.09449e-10	1.29793	0.096	0.031	7.96993e-06
Spire2	0.000506574	1.29771	0.027	0.008	1
Lpxn	2.44407e-08	1.29713	0.077	0.025	0.000475738
Slc3a1	6.85794e-06	1.29668	0.051	0.017	0.13349
Ssbp2	1.83117e-22	1.29659	0.28	0.111	3.56437e-18
Armcx2	1.57645e-22	1.29627	0.266	0.098	3.06855e-18
Uck2	1.14045e-69	1.29588	0.817	0.584	2.21988e-65
Scara3	4.16737e-19	1.29547	0.203	0.069	8.11178e-15
Prxl2a	4.1916e-05	1.29532	0.469	0.368	0.815895
Scd4	4.38387e-21	1.29503	0.306	0.135	8.5332e-17
Slc43a3	9.83059e-77	1.29497	0.811	0.47	1.91352e-72
Serpinb3b	0.0214086	1.29393	0.014	0.005	1
N4bp2l1	6.91886e-11	1.29377	0.107	0.035	1.34676e-06
AI429214	1.20246e-07	1.2923	0.075	0.025	0.0023406
Zswim2	0.0563978	1.29209	0.011	0.004	1
Stxbp2	1.5489e-18	1.29198	0.227	0.087	3.01494e-14
Pak6	7.64684e-35	1.29118	0.461	0.201	1.48846e-30
Arhgef10	6.91528e-35	1.29116	0.426	0.169	1.34606e-30
Arrb1	2.21603e-35	1.29074	0.468	0.202	4.3135e-31
Drap1	1.36756e-224	1.2899	0.965	0.944	2.66196e-220
Sorl1	8.8168e-18	1.28931	0.193	0.066	1.71619e-13
Olfml2b	2.23247e-38	1.28908	0.479	0.205	4.3455e-34
Milr1	0.00552956	1.28901	0.019	0.006	1
Map6	2.24334e-23	1.2888	0.263	0.093	4.36666e-19
AI837181	6.00599e-93	1.28813	0.869	0.543	1.16907e-88
Golga3	5.71109e-20	1.28808	0.228	0.083	1.11166e-15
Fanca	0.0214086	1.28748	0.014	0.005	1
Nuf2	0.00934614	1.28699	0.018	0.006	1
Grk5	3.16538e-56	1.28681	0.677	0.336	6.16141e-52
Serpinb6b	1.49352e-22	1.28585	0.271	0.101	2.90714e-18
Lyl1	2.76921e-20	1.28584	0.248	0.095	5.39027e-16
Amn	0.012441	1.28552	0.015	0.005	1
Foxs1	5.75297e-25	1.28486	0.302	0.114	1.11982e-20
Ipo4	6.74706e-110	1.2847	0.899	0.648	1.31332e-105
Cd209b	0.0957804	1.2844	0.01	0.004	1
Gng7	0.000486056	1.2833	0.027	0.008	1
Pdzrn4	1.74703e-09	1.28306	0.101	0.036	3.4006e-05
AU018091	0.0325028	1.28276	0.012	0.004	1
Lpcat2	6.92512e-10	1.28276	0.088	0.027	1.34797e-05
Chst12	7.87769e-19	1.28253	0.234	0.09	1.53339e-14
4931406C07Rik	6.50636e-21	1.28138	0.26	0.099	1.26646e-16
Armh4	8.82284e-27	1.28113	0.329	0.125	1.71737e-22
Thbs2	1.08467e-33	1.28076	0.512	0.262	2.11132e-29
Itgb3	1.83843e-10	1.28041	0.103	0.033	3.57851e-06
Msn	3.08061e-168	1.27966	0.961	0.864	5.99641e-164
Dtx4	7.61372e-23	1.2775	0.291	0.115	1.48201e-18
Npr3	3.67877e-44	1.27727	0.459	0.162	7.16072e-40
Stx11	4.62842e-15	1.27685	0.175	0.064	9.00922e-11
Tifab	6.51963e-15	1.2758	0.166	0.058	1.26905e-10
Myo1c	3.93444e-168	1.27568	0.95	0.828	7.65839e-164
Gas7	2.36916e-22	1.27531	0.268	0.1	4.61157e-18
Otulinl	1.27401e-05	1.27507	0.05	0.017	0.247987
Stc1	2.28284e-08	1.27485	0.088	0.031	0.000444356
Ephx3	2.86311e-06	1.27418	0.06	0.021	0.0557304
Capn10	6.47932e-21	1.27408	0.254	0.097	1.2612e-16
Areg	0.00126415	1.27399	0.029	0.01	1
Emb	8.62581e-08	1.27396	0.083	0.03	0.00167901
Olfr609	0.0370579	1.27314	0.013	0.005	1
Hs3st3a1	1.01027e-08	1.27313	0.08	0.025	0.000196649
Olfr845	0.0565223	1.2727	0.011	0.004	1
S100a7a	0.000185213	1.27268	0.035	0.011	1
Itga5	4.64239e-65	1.27118	0.763	0.439	9.03641e-61
Col7a1	0.000876793	1.27111	0.026	0.008	1
Antxr1	1.35551e-36	1.27022	0.494	0.218	2.63849e-32
Erc2	2.86986e-07	1.26977	0.071	0.025	0.00558618
Matn2	4.43542e-46	1.26958	0.532	0.222	8.63354e-42
Pir	1.69451e-14	1.26908	0.167	0.061	3.29836e-10
Prr15l	0.0122809	1.26777	0.015	0.005	1
Zfat	0.00185903	1.26721	0.034	0.014	1
Necab2	0.0261918	1.26651	0.016	0.006	1
Ociad2	2.07279e-19	1.2661	0.228	0.084	4.03468e-15
Wnt11	3.56197e-14	1.26523	0.155	0.054	6.93338e-10
Ttc8	1.53416e-12	1.26469	0.137	0.049	2.98625e-08
Tns3	2.54931e-39	1.26462	0.448	0.178	4.96223e-35
Aifm3	0.165839	1.26393	0.01	0.005	1
Nxpe3	1.72405e-09	1.26365	0.097	0.033	3.35587e-05
Tmem43	5.53979e-32	1.26232	0.376	0.145	1.07832e-27
H2-Ab1	1.3143e-35	1.26205	0.585	0.326	2.55828e-31
Ugt1a5	0.000849321	1.26082	0.031	0.011	1
Rdh1	0.0214328	1.25933	0.014	0.005	1
Apoc2	0.000722933	1.25886	0.025	0.007	1
Cct6b	0.0185789	1.25711	0.013	0.004	1
Pdlim7	6.00083e-89	1.2561	0.868	0.633	1.16806e-84
Syt17	3.63714e-12	1.25533	0.127	0.043	7.07969e-08
Chsy1	2.12551e-30	1.25438	0.381	0.15	4.13731e-26
Fgfr1	2.28003e-55	1.25438	0.685	0.35	4.43808e-51
Wscd2	1.45883e-06	1.25385	0.053	0.016	0.0283962
Pld3	1.6912e-34	1.25373	0.468	0.21	3.29191e-30
Edem2	1.5164e-32	1.25327	0.433	0.188	2.95168e-28
Fkbp1b	1.83676e-06	1.25325	0.055	0.018	0.0357525
Tmem62	5.8625e-16	1.25232	0.195	0.074	1.14114e-11
Snx7	1.97718e-20	1.25072	0.261	0.102	3.84858e-16
Stmn2	5.86775e-17	1.25047	0.223	0.089	1.14216e-12
Msr1	5.72274e-10	1.25043	0.103	0.035	1.11393e-05
Gramd2	0.0279556	1.25032	0.011	0.003	1
Odf4	0.0185789	1.24989	0.013	0.004	1
Klk1b4	0.00441431	1.24955	0.014	0.003	1
Sstr3	0.00173126	1.24852	0.026	0.009	1
Apbb1ip	7.48814e-27	1.24851	0.355	0.144	1.45757e-22
Rnh1	9.27027e-87	1.24795	0.859	0.597	1.80446e-82
Olfr125	0.0239845	1.24788	0.015	0.006	1
Socs3	6.04458e-18	1.24777	0.227	0.088	1.17658e-13
Hunk	0.00017762	1.24771	0.04	0.014	1
Gnaz	0.0402305	1.24756	0.014	0.006	1
Adam19	5.85017e-53	1.24742	0.67	0.334	1.13874e-48
Larp6	4.98317e-07	1.24692	0.065	0.021	0.00969974
Il11	0.000239611	1.24686	0.031	0.01	1
Fam209	0.00423544	1.24672	0.023	0.008	1
Lhfp	7.89528e-91	1.24593	0.889	0.648	1.53682e-86
Tgfb1	7.79664e-70	1.24416	0.773	0.418	1.51762e-65
Kcnk10	2.58654e-05	1.24337	0.04	0.012	0.503471
Nfasc	2.04752e-05	1.24266	0.043	0.014	0.39855
Ankra2	6.65574e-08	1.24265	0.08	0.028	0.00129554
Gm16253	7.09674e-12	1.24211	0.123	0.041	1.38138e-07
Slc6a5	0.0279201	1.24152	0.011	0.003	1
Nedd9	1.35245e-09	1.24114	0.101	0.035	2.63255e-05
Hyal1	0.00138838	1.24091	0.03	0.011	1
Lurap1	1.2128e-07	1.23976	0.08	0.029	0.00236071
Mdp1	5.16866e-105	1.23961	0.896	0.598	1.00608e-100
Soat1	8.03915e-13	1.23836	0.142	0.05	1.56482e-08
Car13	0.00638095	1.23786	0.021	0.007	1
Lonrf3	1.33752e-05	1.23765	0.057	0.021	0.260348
Bin3	3.27732e-28	1.23761	0.34	0.129	6.3793e-24
Cldn5	8.42999e-57	1.23706	0.726	0.399	1.6409e-52
Il22ra2	0.0124264	1.23681	0.015	0.005	1
Pkib	5.73669e-09	1.23562	0.097	0.035	0.000111665
Sp8	0.00479774	1.23508	0.018	0.006	1
Krt40	0.0277787	1.23386	0.011	0.003	1
Atr	5.3824e-06	1.23385	0.048	0.014	0.104768
Mmp24	0.00213532	1.23337	0.028	0.01	1
Aff4	4.37495e-39	1.2331	0.509	0.221	8.51583e-35
Itih3	6.83653e-05	1.23268	0.042	0.014	1
Esyt1	8.05752e-58	1.23204	0.698	0.354	1.5684e-53
Rcan3	3.75972e-22	1.23184	0.269	0.1	7.31829e-18
Nrxn3	0.00479205	1.2315	0.018	0.006	1
Basp1	2.34839e-21	1.23062	0.28	0.112	4.57114e-17
Gem	2.04426e-15	1.23004	0.181	0.066	3.97915e-11
Slc6a17	9.23288e-12	1.22997	0.126	0.044	1.79718e-07
Col6a2	1.08002e-115	1.22958	0.944	0.818	2.10227e-111
Psmd8	1.33481e-59	1.22878	0.718	0.381	2.59821e-55
Fam214b	1.90015e-51	1.22833	0.697	0.372	3.69864e-47
Anln	0.00369166	1.22817	0.028	0.011	1
Camk1g	7.75344e-06	1.22773	0.057	0.021	0.150921
Vsig10l	1.60089e-08	1.22765	0.092	0.033	0.000311614
Rfxank	5.85944e-53	1.22742	0.674	0.344	1.14054e-48
Fam20a	0.000278056	1.22691	0.032	0.01	1
Alx4	0.012441	1.22618	0.015	0.005	1
Cd180	8.07081e-06	1.22617	0.051	0.017	0.157098
Hpse	7.77959e-05	1.22586	0.038	0.012	1
C5ar2	7.24019e-12	1.22573	0.116	0.037	1.4093e-07
Malt1	2.03055e-15	1.22477	0.19	0.072	3.95246e-11
Rd3l	0.061755	1.22427	0.012	0.005	1
9030025P20Rik	3.95351e-10	1.22371	0.108	0.038	7.6955e-06
Kcnq2	4.97569e-06	1.22311	0.043	0.012	0.0968518
Serpina3g	4.78034e-07	1.22283	0.066	0.022	0.00930494
Gprasp1	1.47493e-30	1.2221	0.412	0.174	2.87095e-26
Krt7	0.000692533	1.22122	0.029	0.01	1
Stc2	1.67062e-41	1.22097	0.566	0.268	3.25186e-37
S1pr1	3.45019e-84	1.22049	0.857	0.581	6.71579e-80
Ccdc8	1.37637e-22	1.22018	0.273	0.102	2.67911e-18
Nr4a2	4.11832e-11	1.21997	0.108	0.035	8.01631e-07
Tex19.1	0.0214813	1.21938	0.014	0.005	1
Pon2	2.59814e-59	1.21929	0.715	0.37	5.05728e-55
Ctsz	5.49097e-67	1.21909	0.786	0.472	1.06882e-62
Il17ra	6.75806e-18	1.21856	0.147	0.04	1.31546e-13
Fam81a	2.14973e-22	1.21799	0.301	0.122	4.18446e-18
Olfr1341	0.0216517	1.21774	0.014	0.005	1
Ptms	3.2976e-245	1.21766	0.971	0.99	6.41878e-241
Havcr2	2.79847e-05	1.21676	0.045	0.015	0.544722
Anxa3	1.16489e-58	1.21641	0.725	0.393	2.26746e-54
H2-DMb1	1.48609e-13	1.21627	0.171	0.067	2.89268e-09
Cpt1c	2.14259e-05	1.2161	0.049	0.017	0.417054
Xkr4	0.0215542	1.21594	0.014	0.005	1
Izumo4	6.53272e-18	1.21566	0.233	0.092	1.27159e-13
Castor1	4.84764e-23	1.21549	0.324	0.137	9.43592e-19
Itprip	4.0564e-30	1.21494	0.416	0.179	7.89577e-26
Cd163	9.8131e-34	1.21489	0.466	0.211	1.91012e-29
Slc6a9	4.82522e-11	1.2142	0.122	0.044	9.39229e-07
Tril	8.21631e-21	1.21403	0.263	0.101	1.5993e-16
Acr	3.21054e-06	1.21402	0.06	0.021	0.0624931
Sms	5.14481e-28	1.21384	0.395	0.17	1.00144e-23
Wdr91	5.70086e-11	1.21347	0.14	0.056	1.10967e-06
Bicc1	6.23188e-38	1.21213	0.523	0.244	1.21304e-33
2310061N02Rik	0.0152716	1.21192	0.012	0.003	1
Ptpn22	0.000165506	1.21156	0.053	0.022	1
Csdc2	4.39755e-71	1.21145	0.794	0.458	8.55983e-67
Efna3	0.00948943	1.21009	0.018	0.006	1
Enpp6	2.57008e-07	1.20993	0.078	0.029	0.00500266
Klk1b1	0.0105002	1.20993	0.014	0.004	1
Itln1	0.0563978	1.20938	0.011	0.004	1
Six2	0.000213118	1.20847	0.036	0.012	1
Wnt9a	1.65548e-11	1.20838	0.12	0.041	3.22239e-07
Myo5a	2.55826e-20	1.2082	0.234	0.084	4.97966e-16
Abca5	3.21462e-25	1.20793	0.302	0.111	6.25727e-21
Rhcg	0.0966764	1.20769	0.01	0.004	1
Cdk14	5.53635e-18	1.2075	0.222	0.084	1.07765e-13
Ajap1	0.0655044	1.20728	0.013	0.006	1
Nuak2	8.58199e-07	1.207	0.071	0.026	0.0167048
Adamts10	6.498e-43	1.2066	0.59	0.293	1.26484e-38
Fads1	3.11322e-28	1.20543	0.371	0.15	6.05989e-24
Twist1	1.2612e-16	1.20542	0.183	0.064	2.45492e-12
Dusp6	1.22024e-71	1.20484	0.803	0.47	2.3752e-67
Nek8	1.38435e-17	1.20478	0.184	0.062	2.69465e-13
Proser2	7.79764e-23	1.20386	0.304	0.123	1.51781e-18
Cd33	6.38291e-13	1.20287	0.161	0.062	1.24243e-08
Bhlhe22	0.000583911	1.2027	0.034	0.012	1
Ahi1	2.46634e-08	1.20203	0.09	0.033	0.000480072
Ccndbp1	2.9579e-38	1.20149	0.65	0.367	5.75754e-34
Atl1	3.67367e-23	1.20134	0.297	0.116	7.15081e-19
Tgfb1i1	8.75661e-68	1.20133	0.773	0.444	1.70447e-63
Zfp821	6.64005e-23	1.2	0.302	0.12	1.29249e-18
Kif5a	0.0216517	1.1999	0.014	0.005	1
Rbms3	7.59452e-29	1.19922	0.376	0.154	1.47827e-24
Sulf2	8.97955e-60	1.19838	0.733	0.404	1.74787e-55
Olfm2	0.000852872	1.1982	0.026	0.008	1
S100a10	3.5891e-58	1.19783	0.767	0.484	6.98618e-54
Hspb1	7.47956e-265	1.19768	0.97	0.992	1.4559e-260
Depdc7	2.72071e-09	1.19756	0.096	0.033	5.29587e-05
Drp2	5.84323e-05	1.19701	0.047	0.017	1
Hist1h2bg	2.05819e-06	1.197	0.062	0.021	0.0400626
Lair1	1.71278e-06	1.19672	0.073	0.028	0.0333392
Timp2	1.5967e-113	1.19664	0.939	0.774	3.10798e-109
Rrp12	1.62109e-36	1.19626	0.511	0.234	3.15545e-32
Prph	0.00353611	1.19615	0.027	0.01	1
Tmem53	1.69773e-53	1.19514	0.703	0.377	3.30463e-49
Slc22a18	1.62712e-05	1.19499	0.034	0.008	0.31672
Fgd3	9.75232e-12	1.19416	0.137	0.051	1.89829e-07
Cd300a	0.00759834	1.19332	0.023	0.009	1
Serpinb9	1.53055e-36	1.19272	0.517	0.249	2.97921e-32
Vit	4.32722e-07	1.19104	0.069	0.024	0.00842293
Dpp3	1.3869e-54	1.19099	0.72	0.389	2.6996e-50
Ddah2	6.32215e-59	1.18989	0.723	0.377	1.23061e-54
Inpp5f	8.1809e-09	1.18836	0.102	0.038	0.000159241
Irf5	5.61329e-20	1.1883	0.274	0.111	1.09263e-15
Ncmap	0.00645768	1.18792	0.029	0.013	1
Tln1	5.30369e-137	1.18759	0.949	0.784	1.03236e-132
Btf3	7.19843e-19	1.1874	0.237	0.092	1.40117e-14
Grip1	1.20457e-05	1.18727	0.049	0.016	0.23447
Slc35d2	8.92432e-08	1.18722	0.09	0.034	0.00173712
Apol9b	0.0161617	1.1867	0.017	0.006	1
2026-09-01	1.15674e-06	1.18663	0.172	0.099	0.0225159
Chst8	0.00835618	1.18659	0.017	0.006	1
Oasl2	4.03817e-40	1.18633	0.557	0.263	7.86029e-36
Pbxip1	2.44732e-56	1.1862	0.723	0.379	4.7637e-52
Zfp36	5.48746e-70	1.18566	0.811	0.482	1.06813e-65
Clec14a	4.66656e-37	1.18543	0.557	0.281	9.08345e-33
Pirb	8.04924e-11	1.18523	0.121	0.044	1.56678e-06
Stpg1	0.00327128	1.18501	0.021	0.006	1
Napb	6.51926e-06	1.18479	0.049	0.015	0.126897
Agbl4	0.000125351	1.18345	0.037	0.012	1
Gp9	0.00249648	1.18339	0.042	0.02	1
Tmem217	0.0326922	1.18247	0.012	0.004	1
Dnaaf4	1.14304e-06	1.18179	0.062	0.021	0.0222492
Ggn	0.000414001	1.1817	0.03	0.01	1
Ranbp17	0.000150252	1.18008	0.038	0.013	1
Slc7a15	0.0621973	1.17995	0.012	0.005	1
Atl3	1.64105e-30	1.17988	0.434	0.189	3.19431e-26
Mcam	2.33254e-39	1.17976	0.579	0.3	4.54029e-35
Fam83h	5.71774e-08	1.17967	0.084	0.03	0.00111296
Erbb2	7.97811e-21	1.17963	0.284	0.116	1.55294e-16
Gli2	2.66444e-08	1.17934	0.083	0.029	0.000518632
Fryl	0.00947913	1.1786	0.018	0.006	1
Igsf3	5.98081e-31	1.17853	0.421	0.176	1.16416e-26
Plet1	0.0183766	1.1784	0.013	0.004	1
Mtmr11	1.87993e-16	1.17827	0.216	0.085	3.65929e-12
Eva1c	9.86793e-08	1.17791	0.079	0.028	0.00192079
Lrtm2	0.000218765	1.17746	0.036	0.012	1
Hand2	3.69746e-128	1.17708	0.933	0.791	7.19711e-124
Fancd2os	0.0106958	1.17666	0.019	0.007	1
Ppp1r1a	8.28238e-12	1.17624	0.137	0.05	1.61216e-07
Ubash3b	0.000403013	1.17534	0.03	0.01	1
Pdzd2	3.2911e-85	1.17511	0.867	0.549	6.40613e-81
Sox8	0.000350602	1.17501	0.035	0.012	1
Anxa7	2.07884e-113	1.17382	0.924	0.697	4.04647e-109
Ncf1	3.56076e-21	1.17265	0.278	0.11	6.93102e-17
Rab27b	5.84542e-06	1.17186	0.053	0.018	0.113781
Ripply1	0.0123244	1.17142	0.015	0.005	1
Pip5k1c	1.16134e-52	1.17136	0.701	0.381	2.26056e-48
Sytl2	7.94617e-05	1.17092	0.043	0.015	1
Nphp3	2.67283e-05	1.17077	0.04	0.012	0.520266
Atp13a3	2.34422e-75	1.16983	0.835	0.533	4.56302e-71
Sh2d1b1	0.0158609	1.16963	0.017	0.006	1
Susd4	5.43686e-05	1.16894	0.047	0.017	1
Hprt	4.26725e-29	1.16834	0.434	0.195	8.3062e-25
Polr3g	8.46945e-07	1.16763	0.078	0.03	0.0164858
Klhl41	4.90615e-58	1.16614	0.734	0.409	9.54982e-54
Sox5	1.08739e-07	1.16589	0.074	0.025	0.00211661
Vegfc	3.3664e-32	1.16567	0.471	0.207	6.55269e-28
Ubash3a	0.0216761	1.16565	0.014	0.005	1
Rab25	0.00841387	1.16542	0.017	0.006	1
Lhx9	0.010434	1.16509	0.014	0.004	1
H2-Eb1	5.76447e-24	1.16424	0.57	0.377	1.12205e-19
Gpr65	3.58638e-06	1.1642	0.068	0.026	0.0698089
Lacc1	1.15337e-13	1.16401	0.174	0.068	2.24504e-09
Sh2b2	1.17691e-08	1.16349	0.08	0.025	0.000229086
Sdc1	9.24664e-21	1.16229	0.286	0.118	1.79986e-16
Klre1	0.110389	1.16174	0.015	0.008	1
Gas6	7.19192e-125	1.1613	0.949	0.871	1.39991e-120
Ermp1	3.09474e-17	1.16121	0.22	0.085	6.02392e-13
Gm2a	1.04147e-38	1.16058	0.564	0.277	2.02723e-34
Ighg2b	0.115162	1.16053	0.018	0.01	1
Tceal9	1.45682e-64	1.15991	0.775	0.452	2.8357e-60
Plxna3	1.70153e-06	1.15973	0.045	0.012	0.0331203
Fam117a	3.99369e-09	1.15943	0.241	0.135	7.77372e-05
Tnfrsf18	0.00102155	1.1593	0.027	0.009	1
Slc10a3	1.18543e-20	1.15814	0.273	0.11	2.30744e-16
Prl8a8	0.0567718	1.15768	0.011	0.004	1
Laptm5	1.91226e-48	1.15739	0.685	0.375	3.72221e-44
Dnajc10	8.46763e-43	1.1567	0.582	0.276	1.64822e-38
Iqcf3	0.627966	1.15573	0.01	0.012	1
Oga	7.42844e-33	1.15543	0.44	0.186	1.44595e-28
Ifnlr1	1.38409e-06	1.15531	0.057	0.018	0.0269412
Arl4c	2.8345e-28	1.15487	0.397	0.171	5.51735e-24
Camkk2	1.43843e-24	1.15483	0.333	0.133	2.79991e-20
Flnc	9.99405e-168	1.15452	0.963	0.924	1.94534e-163
Creb3	8.39241e-72	1.15361	0.821	0.529	1.63358e-67
Ptpru	3.14166e-07	1.15328	0.079	0.029	0.00611524
Rab3d	1.70843e-28	1.15321	0.367	0.143	3.32546e-24
Abcg2	2.64879e-24	1.15306	0.329	0.132	5.15587e-20
Gm36028	0.000236388	1.15275	0.042	0.016	1
Ak5	0.00140799	1.15251	0.03	0.011	1
Ikzf1	2.51683e-06	1.15233	0.078	0.032	0.04899
Xirp1	8.56832e-154	1.15199	0.959	0.896	1.66782e-149
Rnd1	1.35283e-14	1.15157	0.159	0.055	2.63328e-10
Tubb2a	1.03872e-80	1.15112	0.864	0.574	2.02187e-76
Ccdc112	5.17674e-09	1.15092	0.103	0.038	0.000100765
Cldn9	0.0368194	1.15085	0.013	0.005	1
Espl1	0.0135767	1.15027	0.023	0.01	1
Txndc17	1.44424e-62	1.1502	0.765	0.436	2.81121e-58
Scpep1	5.14304e-15	1.14986	0.213	0.089	1.00109e-10
Myo1d	2.13283e-23	1.14939	0.335	0.14	4.15155e-19
Arhgap1	7.54436e-57	1.14912	0.729	0.392	1.46851e-52
Arhgdia	7.17226e-203	1.14888	0.969	0.958	1.39608e-198
Fndc11	0.0227943	1.14859	0.024	0.011	1
Syngap1	1.1233e-13	1.14774	0.184	0.074	2.18651e-09
Pip4k2a	8.05705e-13	1.14747	0.197	0.087	1.56831e-08
Zdhhc24	1.57207e-13	1.1473	0.161	0.06	3.06003e-09
Ntf5	0.000246284	1.14705	0.031	0.01	1
Mt1	1.00889e-233	1.14682	0.968	0.99	1.96381e-229
Frrs1l	0.167609	1.14657	0.01	0.005	1
Tgfbr1	1.99993e-24	1.14645	0.338	0.139	3.89286e-20
Fmn1	0.00128789	1.14637	0.029	0.01	1
Fhl1	1.72875e-111	1.14622	0.933	0.761	3.36501e-107
P2rx7	4.08072e-12	1.14546	0.153	0.059	7.94313e-08
Cysltr1	0.0216761	1.14534	0.014	0.005	1
Tlr7	4.53058e-05	1.14488	0.039	0.012	0.881878
Hpgd	7.51654e-12	1.14484	0.136	0.05	1.46309e-07
Ano3	1.95684e-05	1.14447	0.053	0.019	0.380899
Dpep2.1	0.00181598	1.14326	0.035	0.014	1
Pid1	1.54849e-21	1.1432	0.345	0.16	3.01413e-17
F11r	4.00053e-87	1.14297	0.884	0.636	7.78704e-83
AA467197	0.0016871	1.14194	0.032	0.013	1
Cypt15	0.0326906	1.14182	0.021	0.01	1
Clec12a	9.31497e-07	1.14135	0.065	0.022	0.0181316
Prickle2	2.93532e-17	1.14091	0.25	0.105	5.7136e-13
Kif21b	2.58609e-07	1.14077	0.061	0.018	0.00503382
Bora	0.0215542	1.14062	0.014	0.005	1
Kctd10	1.27291e-75	1.14032	0.852	0.584	2.47772e-71
Slfn8	8.15887e-06	1.14016	0.077	0.033	0.158812
Aim2	1.18345e-05	1.14007	0.061	0.023	0.230359
2310079G19Rik	0.00842352	1.13904	0.017	0.006	1
Iffo1	1.11714e-39	1.13881	0.548	0.257	2.17451e-35
Tmc6	3.62484e-15	1.13838	0.221	0.093	7.05574e-11
Tas2r125	0.0186694	1.13802	0.013	0.004	1
Lhx6	4.52594e-17	1.13757	0.227	0.091	8.80974e-13
Myl7	2.24525e-78	1.13699	0.316	0.023	4.37038e-74
Gpatch3	9.98112e-17	1.13688	0.225	0.09	1.94282e-12
Fam24b	0.000474321	1.13662	0.038	0.014	1
Pcbp4	5.78346e-53	1.13659	0.74	0.433	1.12575e-48
Zfp52	1.27939e-05	1.13601	0.05	0.017	0.249034
Traj29	0.0187148	1.13594	0.013	0.004	1
Pcolce	6.4161e-75	1.1355	0.861	0.616	1.24889e-70
Fgfbp1	0.0216273	1.13506	0.014	0.005	1
Rhbdf1	7.71022e-51	1.13495	0.703	0.381	1.50079e-46
Ino80c	3.38142e-30	1.13386	0.43	0.186	6.58193e-26
Tlr3	1.01625e-13	1.13344	0.135	0.043	1.97813e-09
Orc1	0.00967654	1.13292	0.018	0.006	1
Cep112	5.52155e-12	1.13228	0.152	0.059	1.07477e-07
Spta1	6.97376e-36	1.13216	0.619	0.318	1.35744e-31
Esrp2	0.0140365	1.13185	0.024	0.01	1
Bmp2k	1.30532e-30	1.13107	0.462	0.208	2.5408e-26
Ugdh	2.19584e-29	1.1296	0.435	0.194	4.2742e-25
Ppp1r13l	6.85018e-62	1.12943	0.798	0.501	1.33339e-57
Itgb1	5.22527e-173	1.12933	0.962	0.913	1.0171e-168
Mif	4.51319e-159	1.12846	0.953	0.902	8.78492e-155
Podn	6.38539e-38	1.12834	0.55	0.268	1.24292e-33
Tssc4	1.19717e-38	1.12821	0.584	0.299	2.33029e-34
Fam107b	4.49239e-09	1.12784	0.107	0.041	8.74444e-05
Cacna1g	1.9728e-19	1.12784	0.254	0.1	3.84006e-15
Vps33b	3.3183e-15	1.12782	0.184	0.068	6.45906e-11
Slc5a3	2.32188e-14	1.12734	0.184	0.072	4.51955e-10
Bin2	6.58073e-05	1.12714	0.048	0.018	1
Naalad2	4.87347e-27	1.12701	0.381	0.158	9.48621e-23
Cep164	7.5225e-25	1.12623	0.372	0.163	1.46426e-20
Cd209a	0.000961398	1.12619	0.032	0.012	1
Slc38a2	7.85485e-69	1.12617	0.829	0.53	1.52895e-64
Rai14	1.0445e-14	1.12602	0.18	0.067	2.03313e-10
Hps3	1.64405e-17	1.1256	0.231	0.09	3.20015e-13
Opn3	6.22745e-17	1.1242	0.218	0.084	1.21217e-12
Foxi1	0.0437303	1.12416	0.015	0.006	1
Zfp30	1.06775e-15	1.12407	0.234	0.1	2.07837e-11
Angpt4	0.00474113	1.12315	0.024	0.009	1
Foxp4	1.39246e-26	1.12295	0.4	0.177	2.71042e-22
Nfam1	3.24134e-07	1.12267	0.1	0.043	0.00630927
Ly6g6e	0.0568969	1.12223	0.011	0.004	1
Pak1	2.5523e-07	1.12217	0.082	0.031	0.00496805
Ifna14	0.0186467	1.1219	0.013	0.004	1
Palm3	0.000165218	1.12155	0.039	0.014	1
H2-Aa	4.37204e-23	1.12101	0.504	0.299	8.51017e-19
Cdiptos	0.000889477	1.12092	0.031	0.011	1
Cstf3	1.01775e-22	1.12021	0.326	0.137	1.98104e-18
Olfr429	0.0503924	1.12016	0.01	0.003	1
Atp6v1h	9.62458e-34	1.11986	0.497	0.229	1.87342e-29
Sucnr1	0.00151827	1.11944	0.025	0.008	1
Slc9a5	2.04926e-06	1.11911	0.077	0.031	0.0398889
Acer1	0.004775	1.11838	0.018	0.006	1
Pea15a	4.25429e-83	1.11773	0.88	0.625	8.28098e-79
Unc5c	0.00214823	1.11684	0.028	0.01	1
Magee1	1.18788e-14	1.11678	0.195	0.077	2.3122e-10
Hoxd8	0.00401747	1.11671	0.029	0.012	1
Pabpc1	2.14897e-67	1.11652	0.917	0.703	4.18298e-63
B3gnt8	2.25743e-12	1.11609	0.147	0.055	4.39408e-08
Spns3	0.00191458	1.11549	0.027	0.01	1
Olfr172	0.0502104	1.11548	0.01	0.003	1
Tpm2	1.4582e-79	1.11545	0.787	0.404	2.83838e-75
Cd14	5.08161e-11	1.11535	0.116	0.04	9.89135e-07
Rufy4	9.81351e-11	1.11517	0.11	0.037	1.9102e-06
Ctla2a	6.19795e-20	1.11505	0.249	0.096	1.20643e-15
B3galnt1	3.36018e-06	1.11448	0.068	0.026	0.065406
Bmp15	0.0239845	1.11364	0.015	0.006	1
Tbc1d2	0.00290315	1.11361	0.025	0.009	1
Dync2h1	9.22158e-06	1.11359	0.057	0.021	0.179498
Maged1	4.37592e-117	1.11286	0.947	0.834	8.51773e-113
Apba1	3.0716e-12	1.1123	0.149	0.057	5.97887e-08
Tram2	1.62811e-12	1.11213	0.139	0.049	3.16911e-08
Sectm1a	0.036859	1.11167	0.013	0.005	1
Shc1	2.2715e-56	1.11116	0.736	0.396	4.42147e-52
Sgk1	7.18221e-40	1.11084	0.609	0.314	1.39802e-35
Mfsd6	2.28417e-12	1.1108	0.163	0.065	4.44614e-08
Ptpn7	0.000764896	1.11071	0.037	0.014	1
Olfr272	0.027991	1.11031	0.011	0.003	1
Fam49a	9.82017e-22	1.11001	0.295	0.118	1.9115e-17
Meis3	6.97629e-11	1.10996	0.132	0.05	1.35794e-06
Pyroxd2	2.60263e-09	1.10941	0.095	0.033	5.06602e-05
Actg2	0.0070111	1.10869	0.03	0.014	1
Stxbp1	3.26389e-29	1.10822	0.427	0.191	6.35316e-25
Zfp697	5.05249e-16	1.10798	0.232	0.097	9.83468e-12
Olfr378	0.0567718	1.10782	0.011	0.004	1
Rab34	3.24198e-17	1.1076	0.244	0.1	6.31052e-13
Tceal8	4.97671e-45	1.10708	0.659	0.336	9.68716e-41
Sipa1l1	4.78379e-18	1.10667	0.207	0.072	9.31165e-14
Lef1	0.00321008	1.10667	0.026	0.01	1
Susd1	0.000141216	1.10642	0.043	0.016	1
Cxcl16	1.45118e-22	1.10611	0.314	0.127	2.82472e-18
Foxc1	5.3684e-16	1.10592	0.181	0.064	1.04496e-11
Slc28a1	0.00323282	1.1059	0.026	0.01	1
Arl4a	1.48408e-14	1.10464	0.205	0.084	2.88877e-10
Npy5r	0.0159773	1.10413	0.017	0.006	1
Dlg5	5.93086e-19	1.10313	0.241	0.092	1.15444e-14
Gpr153	1.26362e-23	1.10312	0.348	0.151	2.45965e-19
Hist2h3c2	1.12394e-08	1.1031	0.097	0.036	0.000218774
Rbpms	3.50678e-135	1.10238	0.952	0.86	6.82595e-131
Pcdhb11	0.0215055	1.10143	0.014	0.005	1
Nts	1.62653e-08	1.10132	0.09	0.032	0.000316603
Mtmr6	4.20915e-41	1.10096	0.637	0.346	8.19311e-37
Ust	5.70094e-13	1.10049	0.153	0.057	1.10969e-08
Dock10	1.01994e-10	1.10016	0.124	0.046	1.98531e-06
Asb9	0.0114756	1.09992	0.021	0.008	1
Pck2	1.00664e-29	1.09967	0.482	0.233	1.95942e-25
Mup12	0.00072433	1.09953	0.036	0.014	1
1810062G17Rik	4.68171e-05	1.09896	0.044	0.015	0.911296
Slc39a13	5.57316e-44	1.09895	0.689	0.386	1.08482e-39
Arpp21	2.06455e-05	1.09886	0.054	0.02	0.401864
Cd209c	0.0369782	1.09874	0.013	0.005	1
Nyx	0.000256759	1.09805	0.037	0.013	1
Fmo9	0.0186241	1.09702	0.013	0.004	1
Trim30a	1.74111e-16	1.09676	0.227	0.092	3.38907e-12
Slc22a29	0.0071524	1.09663	0.022	0.008	1
Ndfip1	1.44197e-163	1.09611	0.959	0.919	2.80679e-159
St3gal1	2.72919e-45	1.096	0.641	0.33	5.31237e-41
Bex3	1.16241e-26	1.09546	0.384	0.166	2.26263e-22
Pou2f2	0.0001125	1.09507	0.048	0.018	1
Tgfbi	3.51627e-27	1.09484	0.371	0.155	6.84441e-23
Ccdc74a	0.000407248	1.09421	0.036	0.013	1
Igfbp4	6.69648e-70	1.09414	0.892	0.692	1.30347e-65
Skint11	0.0328063	1.09373	0.012	0.004	1
Gprc5c	2.5238e-16	1.09368	0.24	0.103	4.91257e-12
Lix1l	1.23509e-65	1.09327	0.826	0.525	2.4041e-61
Fzd9	0.0160609	1.09304	0.017	0.006	1
Cenpk	0.00294484	1.09243	0.032	0.014	1
Cd28	9.04606e-15	1.0924	0.194	0.076	1.76081e-10
Prkag3	1.14775e-10	1.09198	0.14	0.056	2.23409e-06
Wdr78	3.98734e-05	1.09174	0.049	0.018	0.776137
Mllt11	1.04834e-24	1.09145	0.383	0.17	2.0406e-20
Prkci	1.87906e-14	1.09124	0.21	0.088	3.6576e-10
Ptgs2	0.00295537	1.09006	0.032	0.014	1
1700093K21Rik	0.0217251	1.08994	0.014	0.005	1
Fosb	4.20717e-05	1.08926	0.043	0.014	0.818926
Rnf39	1.6948e-07	1.08893	0.08	0.029	0.00329892
Trpm2	0.00144799	1.08832	0.03	0.011	1
Gm6268	0.0570223	1.0883	0.011	0.004	1
Dydc1	0.00289707	1.08787	0.025	0.009	1
Ssh3	9.75653e-22	1.08786	0.303	0.123	1.89911e-17
Wsb1	9.80128e-37	1.0877	0.555	0.268	1.90782e-32
Sh2d6	0.101962	1.08754	0.011	0.005	1
Gas2l1	4.84004e-30	1.087	0.503	0.248	9.42113e-26
Pcgf6	4.24747e-14	1.08682	0.2	0.083	8.26769e-10
Chrnb2	0.000113577	1.08667	0.041	0.014	1
Fbxl4	1.68885e-10	1.08643	0.132	0.052	3.28734e-06
G430095P16Rik	0.000465681	1.08605	0.038	0.014	1
Tcf24	0.00323352	1.08543	0.021	0.006	1
Zscan18	1.90356e-06	1.08517	0.065	0.023	0.0370527
Eno2	3.17886e-06	1.08512	0.066	0.025	0.0618764
Psen2	9.42159e-34	1.08469	0.527	0.26	1.83391e-29
Maged2	7.59775e-47	1.08459	0.686	0.377	1.4789e-42
Lamc1	2.25349e-133	1.08451	0.952	0.868	4.38641e-129
Fam114a1	2.24695e-09	1.08402	0.119	0.047	4.37368e-05
Ints6l	3.70607e-32	1.08397	0.536	0.271	7.21386e-28
Scamp5	1.59649e-19	1.08349	0.287	0.122	3.10756e-15
Ntng2	2.7043e-15	1.08342	0.253	0.115	5.26392e-11
Mknk2	4.5704e-120	1.08331	0.943	0.831	8.89628e-116
Tbl1xr1	2.37362e-31	1.08287	0.49	0.229	4.62025e-27
Plat	9.31686e-19	1.08272	0.272	0.114	1.81353e-14
Serpina1e	0.0667659	1.08252	0.013	0.006	1
Tax1bp3	1.19866e-32	1.08232	0.527	0.258	2.33319e-28
Tnfrsf10b	9.86457e-07	1.08207	0.093	0.041	0.0192014
AY761185	0.0567718	1.08203	0.011	0.004	1
Greb1l	0.0015064	1.08136	0.025	0.008	1
Zpr1	3.5505e-33	1.08115	0.519	0.25	6.91106e-29
Adam12	2.06354e-05	1.08106	0.054	0.02	0.401668
Map2	1.46581e-09	1.0803	0.108	0.04	2.8532e-05
Hbq1b	0.0478482	1.08022	0.017	0.008	1
Clec4a1	1.05682e-11	1.08018	0.132	0.048	2.05709e-07
Jchain	0.0304138	1.07969	0.018	0.008	1
Arhgap9	5.53258e-11	1.07893	0.189	0.089	1.07692e-06
Syt13	0.0312804	1.0789	0.019	0.009	1
Tifa	9.40338e-09	1.07885	0.128	0.056	0.000183037
Piezo1	2.77695e-20	1.07857	0.345	0.163	5.40534e-16
Dctn6	7.76263e-62	1.07845	0.82	0.565	1.511e-57
Wnt1	0.0104869	1.07785	0.014	0.004	1
Sh3bgrl	9.8599e-65	1.07744	0.817	0.501	1.91923e-60
Fgd2	1.54614e-10	1.07739	0.15	0.064	3.00955e-06
Gcc2	5.98414e-29	1.07676	0.455	0.211	1.16481e-24
Myadm	9.53602e-164	1.07533	0.958	0.946	1.85619e-159
Axl	1.01297e-90	1.07528	0.93	0.74	1.97175e-86
Cplx2	4.16031e-09	1.07461	0.104	0.038	8.09804e-05
Fkbp10	1.6542e-32	1.07434	0.501	0.232	3.21991e-28
Gabra1	0.00779503	1.07429	0.023	0.009	1
Agap2	0.000302963	1.07418	0.039	0.014	1
Syt11	1.40953e-16	1.07387	0.218	0.086	2.74366e-12
Megf6	8.16101e-10	1.07362	0.117	0.045	1.58854e-05
Cers6	2.85851e-09	1.07358	0.131	0.056	5.56408e-05
Gm4779	0.0501499	1.07325	0.01	0.003	1
Adgrg6	0.00570239	1.07291	0.04	0.02	1
Fut1	0.0571479	1.07266	0.011	0.004	1
Dusp21	0.0625147	1.07259	0.012	0.005	1
Fam219a	1.73755e-29	1.0725	0.465	0.217	3.38215e-25
Rab31	4.15545e-56	1.07197	0.786	0.507	8.08859e-52
Ttpa	0.00067382	1.07168	0.029	0.01	1
Nradd	1.95615e-13	1.07144	0.168	0.064	3.80765e-09
Dpysl5	1.08361e-05	1.0714	0.043	0.013	0.210925
Olfr53	0.027814	1.07111	0.011	0.003	1
Gdnf	0.000440972	1.07096	0.037	0.014	1
Arl11	0.000189463	1.07065	0.04	0.014	1
Pcdhb18	0.000487326	1.0704	0.038	0.014	1
Ext1	3.63026e-27	1.07027	0.456	0.225	7.06631e-23
Trhr2	0.0023921	1.07027	0.029	0.011	1
Otoa	0.0622606	1.07022	0.012	0.005	1
1700017B05Rik	7.29401e-08	1.07021	0.093	0.036	0.00141978
Dmc1	0.0217496	1.07003	0.014	0.005	1
1110017D15Rik	0.000612584	1.06961	0.034	0.012	1
Acap1	0.00947543	1.06952	0.026	0.011	1
Rab3gap2	9.4352e-35	1.06945	0.591	0.303	1.83656e-30
Sphkap	0.0104076	1.06943	0.014	0.004	1
Tmx4	1.44234e-66	1.06922	0.832	0.557	2.80752e-62
Tmem184a	0.00710864	1.06921	0.022	0.008	1
Ubxn4	9.68476e-90	1.06842	0.916	0.695	1.88514e-85
Ms4a6c	8.9021e-11	1.06823	0.156	0.066	1.73279e-06
Lipa	6.4941e-14	1.06777	0.185	0.072	1.26408e-09
Gng2	8.99746e-14	1.06748	0.188	0.076	1.75136e-09
Srcin1	2.15148e-05	1.0672	0.049	0.017	0.418785
Zc2hc1a	1.18997e-27	1.06714	0.465	0.229	2.31627e-23
Slc35b3	5.41692e-08	1.06646	0.078	0.026	0.0010544
Gmfg	1.54627e-08	1.06638	0.123	0.053	0.000300982
Timp3	2.91368e-143	1.06616	0.96	0.946	5.67149e-139
Usp17le	0.0329207	1.06606	0.012	0.004	1
Wwp2	2.19307e-28	1.06582	0.46	0.216	4.26881e-24
Adam33	5.69956e-06	1.06571	0.066	0.025	0.110942
Tmod2	0.000192956	1.06555	0.05	0.021	1
Prss27	0.0620074	1.06414	0.012	0.005	1
Slamf1	0.0191886	1.06413	0.019	0.008	1
Aplp1	1.5597e-08	1.06403	0.104	0.041	0.000303596
Mesp1	0.0370978	1.064	0.013	0.005	1
Gpsm3	2.30936e-21	1.06399	0.295	0.119	4.49517e-17
Pbp2	0.000346942	1.06352	0.029	0.009	1
Bcl2a1b	2.65821e-06	1.06352	0.063	0.022	0.051742
Apoa4	0.0245233	1.06306	0.015	0.006	1
Sypl2	1.2228e-05	1.06302	0.054	0.019	0.238017
Ap3s1	1.61709e-06	1.06285	0.1	0.045	0.0314767
Dok4	3.17193e-47	1.06274	0.731	0.449	6.17416e-43
Csf2ra	1.80943e-15	1.06231	0.246	0.11	3.52205e-11
AI413582	8.56552e-28	1.06226	0.466	0.225	1.66728e-23
Cpxm2	3.58862e-07	1.06222	0.087	0.034	0.00698524
Myt1	0.0499687	1.06185	0.01	0.003	1
Eid1	1.03076e-94	1.06172	0.918	0.718	2.00637e-90
Gal3st4	0.000313904	1.06004	0.039	0.014	1
Tmem40	0.0501395	1.05986	0.019	0.01	1
Phf13	2.68351e-15	1.05919	0.251	0.113	5.22346e-11
Aoc3	2.57614e-36	1.05907	0.548	0.258	5.01445e-32
Slc7a6	4.46757e-14	1.05798	0.181	0.07	8.69613e-10
Ctla4	1.22902e-10	1.05788	0.136	0.053	2.3923e-06
Atp10a	6.65839e-10	1.05767	0.117	0.044	1.29606e-05
Ccdc96	0.0125441	1.0575	0.022	0.009	1
Prelid1	4.29557e-46	1.0573	0.706	0.397	8.36132e-42
Ephb3	1.70033e-15	1.05641	0.202	0.079	3.3097e-11
Lin37	5.59562e-26	1.05638	0.455	0.221	1.08919e-21
Kntc1	0.00700031	1.05576	0.022	0.008	1
Ptpro	0.000359642	1.05559	0.042	0.017	1
Atp8b2	6.78738e-25	1.05508	0.37	0.162	1.32116e-20
Mlana	0.0316637	1.05497	0.019	0.009	1
Lpar1	1.59811e-21	1.05485	0.341	0.15	3.11072e-17
Htr2a	0.000177288	1.05355	0.047	0.018	1
Dhrs9	0.00106741	1.05268	0.023	0.006	1
Gm4791	0.0145085	1.05267	0.016	0.006	1
Plppr3	0.0083946	1.05251	0.017	0.006	1
Slc11a1	1.99366e-07	1.05242	0.094	0.038	0.00388066
Fbxw10	0.0370978	1.05221	0.013	0.005	1
Wfdc18	0.169133	1.05207	0.011	0.006	1
Fbxl7	7.00394e-09	1.05205	0.123	0.052	0.000136332
Ms4a14	0.045204	1.05189	0.016	0.007	1
Cnn2	6.89031e-72	1.05103	0.884	0.646	1.3412e-67
Prg4	0.000100253	1.051	0.04	0.014	1
Arntl2	0.000103989	1.05068	0.047	0.018	1
Sh3pxd2b	2.82572e-18	1.05063	0.267	0.113	5.50027e-14
Acbd5	1.15971e-29	1.0506	0.513	0.26	2.25737e-25
Qpct	8.54183e-16	1.05033	0.214	0.085	1.66267e-11
Gpc5	0.0717922	1.05014	0.015	0.007	1
Acsf2	0.0187396	1.05	0.019	0.008	1
Gpr161	1.23847e-11	1.04936	0.132	0.048	2.41069e-07
Rsph9	8.68246e-05	1.04858	0.039	0.013	1
Ndrg1	1.02487e-30	1.04817	0.5	0.235	1.99492e-26
Layn	1.43314e-15	1.04731	0.227	0.095	2.7896e-11
Runx1	1.2773e-09	1.04713	0.113	0.042	2.48627e-05
Sh3d19	1.46817e-26	1.04712	0.45	0.22	2.85779e-22
Cd302	5.43162e-21	1.04698	0.327	0.143	1.05726e-16
Mrgpre	0.000451121	1.04636	0.037	0.014	1
Ucn	0.000155961	1.04627	0.044	0.017	1
Reln	3.00151e-09	1.04605	0.102	0.037	5.84243e-05
Mylip	4.78763e-20	1.04419	0.335	0.154	9.31912e-16
Gm7102	0.0663221	1.04381	0.013	0.006	1
Cys1	3.48664e-21	1.04371	0.316	0.134	6.78675e-17
Ric8a	1.6715e-27	1.04365	0.443	0.205	3.25357e-23
Zfp105	2.93104e-08	1.04357	0.103	0.041	0.000570528
Sap30	3.56374e-33	1.0435	0.516	0.247	6.93682e-29
Rab32	1.17586e-08	1.04343	0.124	0.053	0.000228881
Gas2l3	4.72245e-05	1.04324	0.05	0.018	0.919225
Mmp28	3.5215e-10	1.0428	0.156	0.068	6.85459e-06
Hps1	6.6341e-07	1.04259	0.089	0.037	0.0129133
Spred1	9.73456e-38	1.04228	0.624	0.337	1.89483e-33
Pdgfra	2.26918e-25	1.04158	0.383	0.168	4.41697e-21
Map7d3	0.0124612	1.04111	0.022	0.009	1
Sh3bp2	7.5228e-09	1.04056	0.135	0.06	0.000146431
Creb3l2	4.20506e-47	1.03868	0.724	0.438	8.18515e-43
Fasn	4.42032e-32	1.03796	0.503	0.248	8.60416e-28
Txnip	2.07215e-111	1.03786	0.946	0.814	4.03344e-107
Rsu1	1.09754e-68	1.03683	0.865	0.615	2.13636e-64
Pdzk1ip1	0.00833703	1.03642	0.017	0.006	1
Pcdhb7	0.00719639	1.03632	0.022	0.008	1
Ptgs1	1.11617e-13	1.03517	0.232	0.106	2.17262e-09
Pkd1l2	0.000236549	1.03508	0.037	0.013	1
Nckap1l	3.92332e-07	1.035	0.101	0.044	0.00763674
Ccdc158	0.0132469	1.03491	0.023	0.01	1
Cd74	6.05309e-41	1.03466	0.906	0.831	1.17823e-36
Sdk1	0.000460123	1.03449	0.037	0.014	1
Apobr	0.000938797	1.03443	0.04	0.017	1
Fchsd1	2.34067e-06	1.03433	0.075	0.029	0.0455611
Itgb7	0.00110995	1.03393	0.042	0.018	1
Brpf3	2.85279e-22	1.03351	0.359	0.162	5.55296e-18
Igfbp2	0.00368054	1.03349	0.04	0.019	1
Olfr1102	0.10768	1.03347	0.012	0.006	1
Lss	2.7564e-07	1.03344	0.083	0.032	0.00536534
Ms4a7	0.000132225	1.03329	0.037	0.012	1
Tmem98	2.56776e-42	1.03311	0.681	0.398	4.99815e-38
Tmem156	0.012556	1.03309	0.022	0.009	1
Ugt1a6b	0.0966764	1.0328	0.01	0.004	1
Ece2	2.02267e-05	1.03276	0.061	0.024	0.393713
Sod3	1.92284e-69	1.03255	0.775	0.45	3.7428e-65
Eps8	1.16303e-21	1.03211	0.358	0.164	2.26384e-17
Sun5	0.0154139	1.03192	0.012	0.003	1
Smad9	2.78189e-06	1.03186	0.079	0.033	0.0541495
Fam83d	0.0001006	1.0312	0.045	0.017	1
1700019A02Rik	0.102745	1.03064	0.011	0.005	1
Nfkbia	2.42489e-53	1.03063	0.773	0.48	4.72004e-49
P4hb	3.16876e-65	1.0302	0.848	0.597	6.168e-61
Zfp382	3.41664e-06	1.03012	0.074	0.029	0.0665048
Plekha7	2.52645e-10	1.02939	0.137	0.055	4.91774e-06
Tmem184c	1.53114e-13	1.02864	0.182	0.072	2.98036e-09
Abcc5	4.74726e-25	1.02857	0.396	0.178	9.24054e-21
Slc18a2	0.00379777	1.02834	0.028	0.011	1
Nxph3	0.0009051	1.02811	0.031	0.011	1
Adamts12	1.50286e-09	1.0281	0.129	0.053	2.92531e-05
Adss	1.71514e-14	1.02799	0.188	0.072	3.33852e-10
Pde1b	0.00072854	1.0278	0.036	0.014	1
Cdon	1.2408e-10	1.02691	0.127	0.048	2.41521e-06
Vmn1r228	0.00811364	1.02687	0.01	0.002	1
Atmin	1.89568e-32	1.02685	0.527	0.25	3.68993e-28
Kdsr	4.32317e-28	1.0264	0.484	0.24	8.41506e-24
Igdcc3	0.0406789	1.02583	0.014	0.006	1
Stk11ip	4.73102e-16	1.02569	0.258	0.115	9.20894e-12
Csf1r	1.08187e-42	1.02564	0.661	0.348	2.10585e-38
Atp6v1b2	3.61346e-21	1.02541	0.361	0.168	7.0336e-17
Scimp	0.107105	1.02525	0.012	0.006	1
Slc7a2	4.99183e-07	1.02496	0.076	0.028	0.0097166
Zc3h6	4.10618e-13	1.0247	0.2	0.086	7.99267e-09
Rtl9	0.0624511	1.02457	0.012	0.005	1
Spryd3	2.67702e-30	1.02375	0.51	0.252	5.21083e-26
Bmt2	1.04128e-24	1.02317	0.42	0.204	2.02686e-20
Cldn34b4	0.0570851	1.02286	0.011	0.004	1
Tbcd	5.67683e-26	1.02281	0.418	0.19	1.105e-21
Gp1bb	0.000972899	1.0226	0.027	0.009	1
Lrp4	3.05651e-10	1.02231	0.131	0.052	5.94949e-06
Mapk13	0.0267474	1.02211	0.016	0.006	1
Hipk4	0.00722586	1.0214	0.022	0.008	1
Mmp11	1.06828e-18	1.02138	0.275	0.115	2.07941e-14
Slc16a2	6.24651e-14	1.02069	0.209	0.089	1.21588e-09
Kcnh1	0.0217496	1.02053	0.014	0.005	1
Dnase2b	0.103434	1.02039	0.011	0.005	1
Dbnl	3.09964e-41	1.02027	0.605	0.296	6.03345e-37
Nt5c	3.42067e-24	1.02005	0.433	0.216	6.65834e-20
Ilk	3.37365e-107	1.0194	0.939	0.818	6.56681e-103
Agfg2	7.8205e-33	1.01922	0.574	0.299	1.52226e-28
Krt27	0.0372577	1.01892	0.013	0.005	1
[truncated: 12,195 more rows]
